# Supplementary material for: Bis(2,2′-bipyridine)(2-hy­droxy-2,2-diphenyl­acetato)­copper(II) nitrate dihydrate
Source: Acta Crystallogr Sect E Struct Rep Online. 2010 Sep 11;66(Pt 10):m1245. doi: 10.1107/S1600536810035555 (PMC2983227; doi:10.1107/S1600536810035555)
Supplement: Supplementary file 1 [file e-66-m1245-sup1.cif]

##############################################################################
###                                                                        ###
###        Electronic paper (Acta Crystallographica Section E)             ###
###                                                                        ###
##############################################################################
#                                                                            #
# This CIF contains the data in a paper accepted for publication in Acta     #
# Crystallographica Section E. It conforms to the requirements of Notes      #
# for Authors for Section E, and has been peer reviewed under the auspices   #
# of the IUCr Commission on Journals.                                        #
#                                                                            #
# Full details of the Crystallographic Information File format               #
# are given in the paper "The Crystallographic Information File (CIF):       #
# a New Standard Archive File for Crystallography" by S. R. Hall, F. H.      #
# Allen and I. D. Brown [Acta Cryst. (1991), A47, 655-685].                  #
#                                                                            #
# The current version of the core CIF dictionary is obtainable from          #
# ftp://ftp.iucr.org/pub/cif_core.dic. The current version number is 2.4.    #
#                                                                            #
# Software is freely available for graphical display of the structure(s) in  #
# this CIF.  For information consult the CIF home page http://www.iucr.org/  #
# cif/home.html                                                              #
#                                                                            #
# This file may be used for bona fide research purposes within the           #
# scientific community so long as proper attribution is given to the journal # 
# article from which it was obtained.                                        #
#                                                                            #
##############################################################################
                                             
data_I
_audit_creation_method     SHELXL-97
_chemical_name_systematic
;
Bis(2,2'-bipyridine)(2-hydroxy-2,2-diphenylacetato)copper(II) nitrate dihydrate
;
_chemical_name_common     ?
_chemical_formula_moiety     'C34 H27 Cu N4 O3 +, N O3 -, 2(H2 O)'
_chemical_formula_sum     'C34 H31 Cu N5 O8'
_chemical_formula_iupac     '[Cu (C14 H11 O3) (C10 H8 N2)2] N O3, 2H2 O'
_chemical_formula_weight     701.18
_chemical_melting_point     ?
_symmetry_cell_setting     monoclinic
_symmetry_space_group_name_H-M     'P 21/c'
_symmetry_space_group_name_Hall     '-P 2ybc'
loop_
    _symmetry_equiv_pos_as_xyz
    'x, y, z'
    '-x, y+1/2, -z+1/2'
    '-x, -y, -z'
    'x, -y-1/2, z-1/2'
_cell_length_a     10.612(2)
_cell_length_b     25.758(6)
_cell_length_c     12.322(3)
_cell_angle_alpha     90.00
_cell_angle_beta     108.220(3)
_cell_angle_gamma     90.00
_cell_volume     3199.3(13)
_cell_formula_units_Z     4
_cell_measurement_reflns_used     2592
_cell_measurement_theta_min     2.17
_cell_measurement_theta_max     22.74
_cell_measurement_temperature     296(2)
_exptl_crystal_description     block
_exptl_crystal_colour     blue
_exptl_crystal_size_max     0.23
_exptl_crystal_size_mid     0.21
_exptl_crystal_size_min     0.19
_exptl_crystal_density_diffrn     1.456
_exptl_crystal_density_meas     ?
_exptl_crystal_density_method     'not measured'
_exptl_crystal_F_000     1452
_exptl_absorpt_coefficient_mu     0.744
_exptl_absorpt_correction_type     multi-scan
_exptl_absorpt_process_details     '(SADABS; Bruker, 2005)'
_exptl_absorpt_correction_T_min     0.8476
_exptl_absorpt_correction_T_max     0.8716
_exptl_special_details
;
;
_diffrn_ambient_temperature     296(2)
_diffrn_radiation_type     MoK\a
_diffrn_radiation_wavelength     0.71073
_diffrn_radiation_source     'fine-focus sealed tube'
_diffrn_radiation_monochromator     graphite
_diffrn_measurement_device_type     'Bruker APEXII area-detector diffractometer'
_diffrn_measurement_method     '\f and \w scans'
_diffrn_detector_area_resol_mean     ?
_diffrn_reflns_number     16165
_diffrn_reflns_av_R_equivalents     0.0568
_diffrn_reflns_av_sigmaI/netI     0.0709
_diffrn_reflns_theta_min     1.58
_diffrn_reflns_theta_max     25.20
_diffrn_reflns_theta_full     25.20
_diffrn_measured_fraction_theta_max     0.998
_diffrn_measured_fraction_theta_full     0.998
_diffrn_reflns_limit_h_min     -12
_diffrn_reflns_limit_h_max     9
_diffrn_reflns_limit_k_min     -30
_diffrn_reflns_limit_k_max     30
_diffrn_reflns_limit_l_min     -14
_diffrn_reflns_limit_l_max     13
_diffrn_standards_number     0
_diffrn_standards_interval_count     ?
_diffrn_standards_interval_time     ?
_diffrn_standards_decay_%     ?
_refine_special_details
;
 Refinement of F^2^ against ALL reflections.  The weighted R-factor wR and
 goodness of fit S are based on F^2^, conventional R-factors R are based
 on F, with F set to zero for negative F^2^. The threshold expression of
 F^2^ > 2sigma(F^2^) is used only for calculating R-factors(gt) etc. and is
 not relevant to the choice of reflections for refinement.  R-factors based
 on F^2^ are statistically about twice as large as those based on F, and R-
 factors based on ALL data will be even larger.
;
_reflns_number_total     5750
_reflns_number_gt     3659
_reflns_threshold_expression     I>2\s(I)
_refine_ls_structure_factor_coef     Fsqd
_refine_ls_matrix_type     full
_refine_ls_R_factor_all     0.0994
_refine_ls_R_factor_gt     0.0546
_refine_ls_wR_factor_gt     0.1171
_refine_ls_wR_factor_ref     0.1376
_refine_ls_goodness_of_fit_ref     0.999
_refine_ls_restrained_S_all     0.999
_refine_ls_number_reflns     5750
_refine_ls_number_parameters     434
_refine_ls_number_restraints     6
_refine_ls_hydrogen_treatment     constr
_refine_ls_weighting_scheme     calc
_refine_ls_weighting_details
         'calc w=1/[\s^2^(Fo^2^)+(0.0530P)^2^+2.8562P] where P=(Fo^2^+2Fc^2^)/3'
_atom_sites_solution_hydrogens     geom
_atom_sites_solution_primary     direct
_atom_sites_solution_secondary     difmap
_refine_ls_shift/su_max     0.000
_refine_ls_shift/su_mean     0.000
_refine_diff_density_max     0.565
_refine_diff_density_min     -0.511
_refine_ls_extinction_method     none
_refine_ls_extinction_coef     ?
loop_
    _atom_type_symbol
    _atom_type_description
    _atom_type_scat_dispersion_real
    _atom_type_scat_dispersion_imag
    _atom_type_scat_source
    'C' 'C' 0.0033 0.0016
                         'International Tables Vol C Tables 4.2.6.8 and 6.1.1.4'
    'H' 'H' 0.0000 0.0000
                         'International Tables Vol C Tables 4.2.6.8 and 6.1.1.4'
    'N' 'N' 0.0061 0.0033
                         'International Tables Vol C Tables 4.2.6.8 and 6.1.1.4'
    'O' 'O' 0.0106 0.0060
                         'International Tables Vol C Tables 4.2.6.8 and 6.1.1.4'
    'Cu' 'Cu' 0.3201 1.2651
                         'International Tables Vol C Tables 4.2.6.8 and 6.1.1.4'
_computing_data_collection     'APEX2 (Bruker, 2004)'
_computing_cell_refinement     'SAINT (Bruker, 2004)'
_computing_data_reduction     'SAINT (Bruker, 2004)'
_computing_structure_solution     'SHELXS97 (Sheldrick, 2008)'
_computing_structure_refinement     'SHELXL97 (Sheldrick, 2008)'
_computing_molecular_graphics     'SHELXTL (Sheldrick, 2008)'
_computing_publication_material     'SHELXTL (Sheldrick, 2008)'
loop_
    _atom_site_type_symbol
    _atom_site_label
    _atom_site_fract_x
    _atom_site_fract_y
    _atom_site_fract_z
    _atom_site_U_iso_or_equiv
    _atom_site_adp_type
    _atom_site_calc_flag
    _atom_site_refinement_flags
    _atom_site_occupancy
    _atom_site_disorder_assembly
    _atom_site_disorder_group
    Cu Cu1 0.41218(5) 0.128914(18) 0.88185(4) 0.03907(17) Uani d . 1 . .
    O O1 0.6773(3) 0.12292(11) 1.0021(2) 0.0493(7) Uani d . 1 . .
    O O2 0.5624(3) 0.15418(10) 0.8330(2) 0.0416(7) Uani d . 1 . .
    O O3 0.9044(3) 0.15772(12) 0.9953(2) 0.0487(7) Uani d . 1 . .
    H H3 0.8800 0.1396 1.0397 0.073 Uiso calc R 1 . .
    O O4 0.9802(5) 0.43639(17) 0.8832(4) 0.1032(14) Uani d . 1 . .
    O O5 1.1068(4) 0.38476(16) 0.8257(4) 0.0910(13) Uani d . 1 . .
    O O6 0.9367(4) 0.42004(17) 0.7058(4) 0.0890(12) Uani d . 1 . .
    O O1W 0.1694(5) 0.02577(18) 0.5874(4) 0.1147(15) Uani d D 1 . .
    H H2W 0.1658 0.0353 0.5204 0.172 Uiso d RD 1 . .
    H H1W 0.1207 -0.0011 0.5773 0.172 Uiso d RD 1 . .
    O O2W 0.6493(5) 0.92807(19) 0.5360(4) 0.1224(16) Uani d D 1 . .
    H H4W 0.6297 0.9527 0.4877 0.184 Uiso d RD 1 . .
    H H3W 0.7332 0.9259 0.5527 0.184 Uiso d RD 1 . .
    N N1 0.4082(3) 0.19785(13) 0.9567(3) 0.0407(8) Uani d . 1 . .
    N N2 0.2541(3) 0.16914(13) 0.7536(3) 0.0422(8) Uani d . 1 . .
    N N3 0.3174(3) 0.08879(13) 0.9731(3) 0.0432(8) Uani d . 1 . .
    N N4 0.4228(3) 0.05833(12) 0.8213(3) 0.0414(8) Uani d . 1 . .
    N N5 1.0072(5) 0.41464(17) 0.8048(4) 0.0656(11) Uani d . 1 . .
    C C1 0.4840(4) 0.20910(18) 1.0623(4) 0.0509(11) Uani d . 1 . .
    H H1 0.5372 0.1831 1.1055 0.061 Uiso calc R 1 . .
    C C2 0.4873(5) 0.2571(2) 1.1103(4) 0.0637(14) Uani d . 1 . .
    H H2 0.5397 0.2634 1.1851 0.076 Uiso calc R 1 . .
    C C3 0.4119(5) 0.2954(2) 1.0458(5) 0.0705(16) Uani d . 1 . .
    H H3A 0.4146 0.3287 1.0753 0.085 Uiso calc R 1 . .
    C C4 0.3318(5) 0.28473(18) 0.9368(5) 0.0644(14) Uani d . 1 . .
    H H4 0.2789 0.3107 0.8928 0.077 Uiso calc R 1 . .
    C C5 0.3301(4) 0.23523(16) 0.8930(4) 0.0442(10) Uani d . 1 . .
    C C6 0.2447(4) 0.21925(16) 0.7790(3) 0.0415(10) Uani d . 1 . .
    C C7 0.1595(5) 0.25249(19) 0.7035(4) 0.0591(13) Uani d . 1 . .
    H H7 0.1552 0.2873 0.7221 0.071 Uiso calc R 1 . .
    C C8 0.0810(5) 0.2338(2) 0.6007(4) 0.0714(15) Uani d . 1 . .
    H H8 0.0226 0.2557 0.5488 0.086 Uiso calc R 1 . .
    C C9 0.0892(5) 0.1829(2) 0.5753(4) 0.0701(15) Uani d . 1 . .
    H H9 0.0365 0.1695 0.5059 0.084 Uiso calc R 1 . .
    C C10 0.1764(5) 0.15173(18) 0.6536(4) 0.0547(12) Uani d . 1 . .
    H H10 0.1814 0.1168 0.6360 0.066 Uiso calc R 1 . .
    C C11 0.2639(5) 0.10780(19) 1.0494(4) 0.0549(12) Uani d . 1 . .
    H H11 0.2707 0.1433 1.0639 0.066 Uiso calc R 1 . .
    C C12 0.1999(5) 0.0782(2) 1.1073(4) 0.0670(14) Uani d . 1 . .
    H H12 0.1633 0.0928 1.1596 0.080 Uiso calc R 1 . .
    C C13 0.1914(6) 0.0260(2) 1.0854(5) 0.0752(16) Uani d . 1 . .
    H H13 0.1497 0.0044 1.1242 0.090 Uiso calc R 1 . .
    C C14 0.2437(5) 0.0054(2) 1.0070(4) 0.0623(13) Uani d . 1 . .
    H H14 0.2363 -0.0300 0.9911 0.075 Uiso calc R 1 . .
    C C15 0.3082(4) 0.03765(16) 0.9512(4) 0.0434(10) Uani d . 1 . .
    C C16 0.3693(4) 0.02037(16) 0.8674(3) 0.0417(10) Uani d . 1 . .
    C C17 0.3744(5) -0.03074(17) 0.8344(4) 0.0560(12) Uani d . 1 . .
    H H17 0.3370 -0.0569 0.8664 0.067 Uiso calc R 1 . .
    C C18 0.4351(5) -0.04255(18) 0.7543(4) 0.0639(14) Uani d . 1 . .
    H H18 0.4390 -0.0768 0.7316 0.077 Uiso calc R 1 . .
    C C19 0.4897(5) -0.00371(18) 0.7080(4) 0.0626(13) Uani d . 1 . .
    H H19 0.5320 -0.0109 0.6541 0.075 Uiso calc R 1 . .
    C C20 0.4803(5) 0.04618(17) 0.7434(4) 0.0518(12) Uani d . 1 . .
    H H20 0.5161 0.0728 0.7112 0.062 Uiso calc R 1 . .
    C C21 0.6700(4) 0.14445(14) 0.9122(4) 0.0387(10) Uani d . 1 . .
    C C22 0.8000(4) 0.16241(15) 0.8909(3) 0.0376(9) Uani d . 1 . .
    C C23 0.7908(4) 0.21966(15) 0.8583(3) 0.0393(10) Uani d . 1 . .
    C C24 0.7320(5) 0.25356(16) 0.9140(4) 0.0506(11) Uani d . 1 . .
    H H24 0.6962 0.2409 0.9687 0.061 Uiso calc R 1 . .
    C C25 0.7252(5) 0.30584(18) 0.8902(5) 0.0645(14) Uani d . 1 . .
    H H25 0.6849 0.3282 0.9286 0.077 Uiso calc R 1 . .
    C C26 0.7776(5) 0.32494(18) 0.8103(4) 0.0606(13) Uani d . 1 . .
    H H26 0.7723 0.3602 0.7932 0.073 Uiso calc R 1 . .
    C C27 0.8376(5) 0.29183(19) 0.7558(4) 0.0610(13) Uani d . 1 . .
    H H27 0.8742 0.3048 0.7020 0.073 Uiso calc R 1 . .
    C C28 0.8451(4) 0.23917(17) 0.7792(4) 0.0511(11) Uani d . 1 . .
    H H28 0.8868 0.2171 0.7415 0.061 Uiso calc R 1 . .
    C C29 0.8237(4) 0.12686(15) 0.7997(3) 0.0392(9) Uani d . 1 . .
    C C30 0.7340(5) 0.12378(17) 0.6913(4) 0.0546(12) Uani d . 1 . .
    H H30 0.6588 0.1447 0.6715 0.066 Uiso calc R 1 . .
    C C31 0.7548(6) 0.0900(2) 0.6122(4) 0.0709(15) Uani d . 1 . .
    H H31 0.6929 0.0877 0.5397 0.085 Uiso calc R 1 . .
    C C32 0.8672(7) 0.0595(2) 0.6401(6) 0.0791(17) Uani d . 1 . .
    H H32 0.8820 0.0370 0.5864 0.095 Uiso calc R 1 . .
    C C33 0.9555(6) 0.0627(2) 0.7457(6) 0.0794(17) Uani d . 1 . .
    H H33 1.0314 0.0422 0.7646 0.095 Uiso calc R 1 . .
    C C34 0.9351(5) 0.09591(18) 0.8255(4) 0.0592(13) Uani d . 1 . .
    H H34 0.9971 0.0975 0.8980 0.071 Uiso calc R 1 . .
loop_
    _atom_site_aniso_label
    _atom_site_aniso_U_11
    _atom_site_aniso_U_22
    _atom_site_aniso_U_33
    _atom_site_aniso_U_12
    _atom_site_aniso_U_13
    _atom_site_aniso_U_23
    Cu1 0.0364(3) 0.0342(3) 0.0450(3) -0.0020(2) 0.0105(2) 0.0002(2)
    O1 0.0513(19) 0.0515(18) 0.0466(18) 0.0013(15) 0.0173(15) 0.0154(14)
    O2 0.0374(17) 0.0392(16) 0.0461(17) -0.0033(13) 0.0101(14) 0.0019(13)
    O3 0.0391(17) 0.056(2) 0.0426(17) -0.0052(14) 0.0012(14) 0.0060(14)
    O4 0.122(4) 0.099(3) 0.101(3) -0.014(3) 0.052(3) -0.037(3)
    O5 0.083(3) 0.087(3) 0.106(3) 0.021(2) 0.035(3) 0.023(2)
    O6 0.072(3) 0.113(3) 0.075(3) -0.002(2) 0.013(2) 0.013(2)
    O1W 0.105(4) 0.113(4) 0.120(4) -0.008(3) 0.025(3) -0.028(3)
    O2W 0.091(3) 0.142(4) 0.126(4) 0.007(3) 0.022(3) 0.002(3)
    N1 0.0338(19) 0.045(2) 0.043(2) -0.0035(16) 0.0108(17) -0.0041(16)
    N2 0.036(2) 0.040(2) 0.046(2) 0.0015(16) 0.0063(17) -0.0025(16)
    N3 0.037(2) 0.043(2) 0.049(2) 0.0013(16) 0.0127(17) 0.0030(16)
    N4 0.040(2) 0.040(2) 0.043(2) -0.0030(16) 0.0110(17) 0.0023(16)
    N5 0.069(3) 0.060(3) 0.072(3) -0.016(2) 0.028(3) 0.000(2)
    C1 0.042(3) 0.057(3) 0.051(3) -0.003(2) 0.010(2) -0.008(2)
    C2 0.050(3) 0.075(4) 0.066(3) -0.008(3) 0.017(3) -0.027(3)
    C3 0.061(3) 0.058(3) 0.091(4) -0.004(3) 0.021(3) -0.039(3)
    C4 0.058(3) 0.047(3) 0.084(4) 0.008(2) 0.016(3) -0.007(3)
    C5 0.035(2) 0.042(2) 0.055(3) 0.001(2) 0.014(2) -0.006(2)
    C6 0.034(2) 0.046(3) 0.044(3) 0.0041(19) 0.011(2) 0.000(2)
    C7 0.051(3) 0.056(3) 0.065(3) 0.016(2) 0.011(3) 0.012(2)
    C8 0.054(3) 0.087(4) 0.060(4) 0.023(3) -0.002(3) 0.014(3)
    C9 0.053(3) 0.090(4) 0.051(3) 0.006(3) -0.007(3) -0.005(3)
    C10 0.050(3) 0.051(3) 0.054(3) 0.001(2) 0.003(2) -0.006(2)
    C11 0.050(3) 0.059(3) 0.061(3) 0.000(2) 0.026(3) 0.000(2)
    C12 0.061(3) 0.081(4) 0.069(3) -0.001(3) 0.034(3) 0.005(3)
    C13 0.083(4) 0.078(4) 0.076(4) -0.013(3) 0.041(3) 0.018(3)
    C14 0.067(3) 0.056(3) 0.066(3) -0.006(3) 0.023(3) 0.011(2)
    C15 0.035(2) 0.043(3) 0.046(3) -0.0045(19) 0.003(2) 0.009(2)
    C16 0.036(2) 0.040(2) 0.043(3) -0.0039(18) 0.003(2) 0.0070(19)
    C17 0.064(3) 0.037(3) 0.065(3) -0.009(2) 0.018(3) 0.004(2)
    C18 0.075(4) 0.040(3) 0.072(4) -0.001(3) 0.018(3) -0.007(2)
    C19 0.071(4) 0.049(3) 0.073(3) 0.000(3) 0.030(3) -0.010(2)
    C20 0.054(3) 0.049(3) 0.054(3) -0.009(2) 0.018(2) -0.003(2)
    C21 0.041(3) 0.030(2) 0.044(3) 0.0003(18) 0.012(2) -0.0027(18)
    C22 0.033(2) 0.041(2) 0.037(2) -0.0013(18) 0.0094(19) 0.0019(18)
    C23 0.035(2) 0.035(2) 0.044(2) -0.0055(18) 0.008(2) -0.0010(18)
    C24 0.060(3) 0.040(3) 0.057(3) -0.007(2) 0.025(2) -0.003(2)
    C25 0.070(4) 0.045(3) 0.080(4) -0.001(3) 0.025(3) -0.008(3)
    C26 0.055(3) 0.041(3) 0.075(4) -0.006(2) 0.006(3) 0.007(3)
    C27 0.061(3) 0.053(3) 0.067(3) -0.013(3) 0.018(3) 0.017(3)
    C28 0.051(3) 0.050(3) 0.056(3) -0.005(2) 0.022(2) 0.003(2)
    C29 0.039(2) 0.036(2) 0.047(2) -0.0025(19) 0.019(2) 0.0019(19)
    C30 0.067(3) 0.050(3) 0.047(3) 0.003(2) 0.018(2) -0.003(2)
    C31 0.095(5) 0.065(3) 0.054(3) -0.010(3) 0.025(3) -0.009(3)
    C32 0.107(5) 0.058(3) 0.091(5) 0.005(3) 0.058(4) -0.012(3)
    C33 0.073(4) 0.074(4) 0.099(5) 0.016(3) 0.040(4) -0.001(3)
    C34 0.048(3) 0.063(3) 0.069(3) 0.010(2) 0.022(3) 0.002(3)
_geom_special_details
;
 All esds (except the esd in the dihedral angle between two l.s. planes)
 are estimated using the full covariance matrix.  The cell esds are taken
 into account individually in the estimation of esds in distances, angles
 and torsion angles; correlations between esds in cell parameters are only
 used when they are defined by crystal symmetry.  An approximate (isotropic)
 treatment of cell esds is used for estimating esds involving l.s. planes.
;
loop_
    _geom_bond_atom_site_label_1
    _geom_bond_atom_site_label_2
    _geom_bond_site_symmetry_2
    _geom_bond_distance
    _geom_bond_publ_flag
    Cu1 O2 . 1.982(3) ?
    Cu1 N4 . 1.982(3) ?
    Cu1 N1 . 2.007(3) ?
    Cu1 N3 . 2.013(3) ?
    Cu1 N2 . 2.174(3) ?
    O1 C21 . 1.220(5) ?
    O2 C21 . 1.274(5) ?
    O3 C22 . 1.417(4) ?
    O3 H3 . 0.8200 ?
    O4 N5 . 1.225(5) ?
    O5 N5 . 1.267(5) ?
    O6 N5 . 1.223(5) ?
    O1W H2W . 0.8499 ?
    O1W H1W . 0.8501 ?
    O2W H4W . 0.8499 ?
    O2W H3W . 0.8499 ?
    N1 C1 . 1.330(5) ?
    N1 C5 . 1.350(5) ?
    N2 C10 . 1.328(5) ?
    N2 C6 . 1.339(5) ?
    N3 C11 . 1.334(5) ?
    N3 C15 . 1.342(5) ?
    N4 C20 . 1.326(5) ?
    N4 C16 . 1.343(5) ?
    C1 C2 . 1.366(6) ?
    C1 H1 . 0.9300 ?
    C2 C3 . 1.359(7) ?
    C2 H2 . 0.9300 ?
    C3 C4 . 1.374(7) ?
    C3 H3A . 0.9300 ?
    C4 C5 . 1.383(6) ?
    C4 H4 . 0.9300 ?
    C5 C6 . 1.473(6) ?
    C6 C7 . 1.375(6) ?
    C7 C8 . 1.368(7) ?
    C7 H7 . 0.9300 ?
    C8 C9 . 1.356(7) ?
    C8 H8 . 0.9300 ?
    C9 C10 . 1.369(6) ?
    C9 H9 . 0.9300 ?
    C10 H10 . 0.9300 ?
    C11 C12 . 1.362(6) ?
    C11 H11 . 0.9300 ?
    C12 C13 . 1.369(7) ?
    C12 H12 . 0.9300 ?
    C13 C14 . 1.362(7) ?
    C13 H13 . 0.9300 ?
    C14 C15 . 1.388(6) ?
    C14 H14 . 0.9300 ?
    C15 C16 . 1.450(6) ?
    C16 C17 . 1.384(6) ?
    C17 C18 . 1.370(6) ?
    C17 H17 . 0.9300 ?
    C18 C19 . 1.367(7) ?
    C18 H18 . 0.9300 ?
    C19 C20 . 1.371(6) ?
    C19 H19 . 0.9300 ?
    C20 H20 . 0.9300 ?
    C21 C22 . 1.553(6) ?
    C22 C23 . 1.523(5) ?
    C22 C29 . 1.530(5) ?
    C23 C28 . 1.374(6) ?
    C23 C24 . 1.375(6) ?
    C24 C25 . 1.375(6) ?
    C24 H24 . 0.9300 ?
    C25 C26 . 1.365(7) ?
    C25 H25 . 0.9300 ?
    C26 C27 . 1.360(7) ?
    C26 H26 . 0.9300 ?
    C27 C28 . 1.384(6) ?
    C27 H27 . 0.9300 ?
    C28 H28 . 0.9300 ?
    C29 C34 . 1.378(6) ?
    C29 C30 . 1.379(6) ?
    C30 C31 . 1.375(6) ?
    C30 H30 . 0.9300 ?
    C31 C32 . 1.379(8) ?
    C31 H31 . 0.9300 ?
    C32 C33 . 1.347(8) ?
    C32 H32 . 0.9300 ?
    C33 C34 . 1.371(7) ?
    C33 H33 . 0.9300 ?
    C34 H34 . 0.9300 ?
loop_
    _geom_angle_atom_site_label_1
    _geom_angle_atom_site_label_2
    _geom_angle_atom_site_label_3
    _geom_angle_site_symmetry_1
    _geom_angle_site_symmetry_3
    _geom_angle
    _geom_angle_publ_flag
    O2 Cu1 N4 . . 92.34(13) ?
    O2 Cu1 N1 . . 89.06(12) ?
    N4 Cu1 N1 . . 175.10(14) ?
    O2 Cu1 N3 . . 158.18(12) ?
    N4 Cu1 N3 . . 80.61(14) ?
    N1 Cu1 N3 . . 96.40(14) ?
    O2 Cu1 N2 . . 97.69(12) ?
    N4 Cu1 N2 . . 106.57(13) ?
    N1 Cu1 N2 . . 77.87(13) ?
    N3 Cu1 N2 . . 104.11(13) ?
    C21 O2 Cu1 . . 108.4(3) ?
    C22 O3 H3 . . 109.5 ?
    H2W O1W H1W . . 104.6 ?
    H4W O2W H3W . . 103.2 ?
    C1 N1 C5 . . 119.1(4) ?
    C1 N1 Cu1 . . 123.3(3) ?
    C5 N1 Cu1 . . 117.5(3) ?
    C10 N2 C6 . . 118.1(4) ?
    C10 N2 Cu1 . . 128.9(3) ?
    C6 N2 Cu1 . . 112.8(3) ?
    C11 N3 C15 . . 118.8(4) ?
    C11 N3 Cu1 . . 127.0(3) ?
    C15 N3 Cu1 . . 114.1(3) ?
    C20 N4 C16 . . 119.1(4) ?
    C20 N4 Cu1 . . 125.6(3) ?
    C16 N4 Cu1 . . 115.3(3) ?
    O6 N5 O4 . . 120.8(5) ?
    O6 N5 O5 . . 118.8(5) ?
    O4 N5 O5 . . 120.3(5) ?
    N1 C1 C2 . . 123.2(5) ?
    N1 C1 H1 . . 118.4 ?
    C2 C1 H1 . . 118.4 ?
    C3 C2 C1 . . 118.2(5) ?
    C3 C2 H2 . . 120.9 ?
    C1 C2 H2 . . 120.9 ?
    C2 C3 C4 . . 119.8(5) ?
    C2 C3 H3A . . 120.1 ?
    C4 C3 H3A . . 120.1 ?
    C3 C4 C5 . . 119.6(5) ?
    C3 C4 H4 . . 120.2 ?
    C5 C4 H4 . . 120.2 ?
    N1 C5 C4 . . 120.0(4) ?
    N1 C5 C6 . . 116.0(4) ?
    C4 C5 C6 . . 124.0(4) ?
    N2 C6 C7 . . 121.6(4) ?
    N2 C6 C5 . . 115.0(3) ?
    C7 C6 C5 . . 123.4(4) ?
    C8 C7 C6 . . 119.2(5) ?
    C8 C7 H7 . . 120.4 ?
    C6 C7 H7 . . 120.4 ?
    C9 C8 C7 . . 119.3(5) ?
    C9 C8 H8 . . 120.3 ?
    C7 C8 H8 . . 120.3 ?
    C8 C9 C10 . . 118.8(5) ?
    C8 C9 H9 . . 120.6 ?
    C10 C9 H9 . . 120.6 ?
    N2 C10 C9 . . 122.9(4) ?
    N2 C10 H10 . . 118.6 ?
    C9 C10 H10 . . 118.6 ?
    N3 C11 C12 . . 123.7(5) ?
    N3 C11 H11 . . 118.2 ?
    C12 C11 H11 . . 118.2 ?
    C11 C12 C13 . . 117.4(5) ?
    C11 C12 H12 . . 121.3 ?
    C13 C12 H12 . . 121.3 ?
    C14 C13 C12 . . 120.4(5) ?
    C14 C13 H13 . . 119.8 ?
    C12 C13 H13 . . 119.8 ?
    C13 C14 C15 . . 119.5(5) ?
    C13 C14 H14 . . 120.3 ?
    C15 C14 H14 . . 120.3 ?
    N3 C15 C14 . . 120.2(4) ?
    N3 C15 C16 . . 115.1(4) ?
    C14 C15 C16 . . 124.7(4) ?
    N4 C16 C17 . . 120.5(4) ?
    N4 C16 C15 . . 114.9(4) ?
    C17 C16 C15 . . 124.7(4) ?
    C18 C17 C16 . . 119.6(4) ?
    C18 C17 H17 . . 120.2 ?
    C16 C17 H17 . . 120.2 ?
    C19 C18 C17 . . 119.6(4) ?
    C19 C18 H18 . . 120.2 ?
    C17 C18 H18 . . 120.2 ?
    C18 C19 C20 . . 118.1(5) ?
    C18 C19 H19 . . 120.9 ?
    C20 C19 H19 . . 120.9 ?
    N4 C20 C19 . . 123.2(4) ?
    N4 C20 H20 . . 118.4 ?
    C19 C20 H20 . . 118.4 ?
    O1 C21 O2 . . 125.0(4) ?
    O1 C21 C22 . . 118.8(4) ?
    O2 C21 C22 . . 116.3(3) ?
    O3 C22 C23 . . 106.8(3) ?
    O3 C22 C29 . . 110.7(3) ?
    C23 C22 C29 . . 113.4(3) ?
    O3 C22 C21 . . 107.8(3) ?
    C23 C22 C21 . . 110.2(3) ?
    C29 C22 C21 . . 107.7(3) ?
    C28 C23 C24 . . 118.6(4) ?
    C28 C23 C22 . . 122.3(4) ?
    C24 C23 C22 . . 119.0(4) ?
    C23 C24 C25 . . 121.2(4) ?
    C23 C24 H24 . . 119.4 ?
    C25 C24 H24 . . 119.4 ?
    C26 C25 C24 . . 120.0(5) ?
    C26 C25 H25 . . 120.0 ?
    C24 C25 H25 . . 120.0 ?
    C27 C26 C25 . . 119.3(5) ?
    C27 C26 H26 . . 120.4 ?
    C25 C26 H26 . . 120.4 ?
    C26 C27 C28 . . 121.2(5) ?
    C26 C27 H27 . . 119.4 ?
    C28 C27 H27 . . 119.4 ?
    C23 C28 C27 . . 119.8(4) ?
    C23 C28 H28 . . 120.1 ?
    C27 C28 H28 . . 120.1 ?
    C34 C29 C30 . . 118.2(4) ?
    C34 C29 C22 . . 120.2(4) ?
    C30 C29 C22 . . 121.6(4) ?
    C31 C30 C29 . . 120.5(5) ?
    C31 C30 H30 . . 119.7 ?
    C29 C30 H30 . . 119.7 ?
    C30 C31 C32 . . 120.1(5) ?
    C30 C31 H31 . . 119.9 ?
    C32 C31 H31 . . 119.9 ?
    C33 C32 C31 . . 119.5(5) ?
    C33 C32 H32 . . 120.3 ?
    C31 C32 H32 . . 120.3 ?
    C32 C33 C34 . . 120.9(5) ?
    C32 C33 H33 . . 119.6 ?
    C34 C33 H33 . . 119.6 ?
    C33 C34 C29 . . 120.8(5) ?
    C33 C34 H34 . . 119.6 ?
    C29 C34 H34 . . 119.6 ?
loop_
    _geom_hbond_atom_site_label_D
    _geom_hbond_atom_site_label_H
    _geom_hbond_atom_site_label_A
    _geom_hbond_site_symmetry_A
    _geom_hbond_distance_DH
    _geom_hbond_distance_HA
    _geom_hbond_distance_DA
    _geom_hbond_angle_DHA
    _geom_hbond_publ_flag
    O2W H3W O5 2_756 0.85 2.16 2.844(6) 137.5 y
    O1W H1W O4 2_646 0.85 2.07 2.884(7) 159.0 y
    O2W H3W O1W 3_666 0.85 2.59 3.041(7) 114.3 y
    O1W H2W O2W 3_666 0.85 2.46 3.041(7) 125.8 y
    O1W H2W O4 4_465 0.85 2.28 2.856(6) 125.4 y
    O3 H3 O6 4_566 0.82 2.48 3.210(5) 149.1 y
    O3 H3 O1 . 0.82 2.10 2.597(4) 119.0 y
    C20 H20 O2 . 0.93 2.53 3.019(5) 112.8 ?
    C30 H30 O2 . 0.93 2.52 2.994(5) 112.1 ?
    C34 H34 O3 . 0.93 2.35 2.728(6) 103.6 ?
    C10 H10 O1W . 0.93 2.41 3.341(7) 173.9 y
    C8 H8 O3 4_465 0.93 2.54 3.389(6) 151.6 y
    C4 H4 O5 1_455 0.93 2.59 3.488(6) 162.1 y
    C12 H12 O5 4_466 0.93 2.38 3.285(7) 165.4 y
    C14 H14 O1 3_657 0.93 2.56 3.420(6) 154.8 y
    C17 H17 O1 3_657 0.93 2.39 3.270(5) 158.5 y
data_global
_journal_date_recd_electronic     2010-08-20
_journal_date_accepted     2010-09-03
_journal_name_full     'Acta Crystallographica, Section E'
_journal_year     2010
_journal_volume     66
_journal_issue     10
_journal_page_first     m1245
_journal_page_last     m1245
_journal_paper_category     QM
_journal_coeditor_code     PV2323
_publ_contact_author_name     'Xuan, Xu'
_publ_contact_author_address
;
School of Chemistry and Environment
South China Normal University
Guangzhou 510006
P.R. China
;
_publ_contact_author_email     xuxuan2004@yahoo.com.cn
_publ_contact_author_fax     '86 20 39310187'
_publ_contact_author_phone     '86 20 39310187'
_publ_section_title
;
Bis(2,2'-bipyridine)(2-hydroxy-2,2-diphenylacetato)copper(II) nitrate dihydrate
;
loop_
    _publ_author_name
    _publ_author_footnote
    _publ_author_address
    'Xiao-Jun Wang' .
;
School of Chemistry and Environment
South China Normal University
Guangzhou 510006
People's Republic of China
;
    'Chun Zheng' .
;
School of Chemistry and Environment
South China Normal University
Guangzhou 510006
People's Republic of China
;
    'Shao-Wei Mai ' .
;
School of Chemistry and Environment
South China Normal University
Guangzhou 510006
People's Republic of China
;
    'Xuan Xu' .
;
School of Chemistry and Environment
South China Normal University
Guangzhou 510006
People's Republic of China
;
    'Yi-Fan Luo' .
;
School of Chemistry and Environment
South China Normal University
Guangzhou 510006
People's Republic of China
;
