# Supplementary material for: Bis(2,2′-bipyridine)(2-hy­droxy-2,2-diphenyl­acetato)­copper(II) nitrate dihydrate
Source: Acta Crystallogr Sect E Struct Rep Online. 2010 Sep 11;66(Pt 10):m1245. doi: 10.1107/S1600536810035555 (PMC2983227; doi:10.1107/S1600536810035555)
Supplement: Supplementary file 2 [file e-66-m1245-Isup2.hkl]

# 
# h,k,l, Fc-squared, Fo-squared, sigma(Fo-squared) and status flag 
# 
data_I
_shelx_title ' a in P2(1)/c' 
_shelx_refln_list_code          4 
_shelx_F_calc_maximum      315.75 
_exptl_crystal_F_000      1452.00 
_reflns_d_resolution_high  0.8347 
 
loop_ 
 _symmetry_equiv_pos_as_xyz 
 'x, y, z' 
 '-x, y+1/2, -z+1/2' 
 '-x, -y, -z' 
 'x, -y-1/2, z-1/2' 
 
_cell_length_a    10.6119 
_cell_length_b    25.7584 
_cell_length_c    12.3219 
_cell_angle_alpha  90.000 
_cell_angle_beta  108.220 
_cell_angle_gamma  90.000 
 
_shelx_F_squared_multiplier     1.000 
 
loop_ 
 _refln_index_h 
 _refln_index_k 
 _refln_index_l 
 _refln_F_squared_calc 
 _refln_F_squared_meas 
 _refln_F_squared_sigma 
 _refln_observed_status 
   1   0   0     7414.71     9489.97    348.06 o 
   2   0   0     5391.48     6820.59    259.98 o 
   3   0   0      667.77      763.85     28.85 o 
   4   0   0      976.66      925.24     69.59 o 
   5   0   0     2802.13     3283.09     96.13 o 
   6   0   0     2786.38     3110.98    160.30 o 
   7   0   0      759.30      751.05     80.86 o 
   8   0   0     1134.74      978.64    100.01 o 
   9   0   0       53.26       42.24     54.05 o 
  10   0   0      525.84      410.32     85.46 o 
  11   0   0      551.65      811.23    117.30 o 
  12   0   0     1525.92     1529.89    162.05 o 
   1   1   0      523.91      611.02     25.02 o 
   2   1   0    20515.21    24485.05    499.86 o 
   3   1   0    13206.50    15139.09    315.40 o 
   4   1   0     2033.09     1982.79     67.34 o 
   5   1   0       64.91       74.61     14.14 o 
   6   1   0       14.08       39.21     27.30 o 
   7   1   0     1569.57     1626.65     80.70 o 
   8   1   0      868.22      864.81     65.69 o 
   9   1   0      330.80      422.53     55.45 o 
  10   1   0      155.47       74.94     43.32 o 
  11   1   0       43.40       50.19    114.18 o 
  12   1   0      151.42       31.95    102.69 o 
   0   2   0      163.34      308.11     21.17 o 
   1   2   0       96.04       64.91     11.82 o 
   2   2   0     6398.74     7499.12    159.71 o 
   3   2   0     3516.32     4552.40    122.95 o 
   4   2   0       10.52        5.60     10.62 o 
   5   2   0      595.52      587.58     29.18 o 
   6   2   0      652.03      657.55     33.66 o 
   7   2   0       50.97      100.94     31.71 o 
   8   2   0        0.66      -25.22     27.82 o 
   9   2   0        0.09      -10.30     34.54 o 
  10   2   0        1.76      -27.25     39.72 o 
  11   2   0       10.65       15.34     48.19 o 
  12   2   0      208.87       25.85     76.05 o 
   1   3   0     1854.81     1848.85     37.10 o 
   2   3   0     3741.06     4062.83    127.86 o 
   3   3   0     1525.34     1713.35     47.73 o 
   4   3   0    10928.18    11539.33    247.87 o 
   5   3   0      777.62      785.79     39.64 o 
   6   3   0       63.21      105.45     20.01 o 
   7   3   0      679.31      804.21     59.87 o 
   8   3   0     1181.75     1234.49     77.24 o 
   9   3   0      588.64      804.08     69.51 o 
  10   3   0      178.72      128.21     54.82 o 
  11   3   0       93.94       86.30     51.53 o 
  12   3   0       11.33      -10.70     53.69 o 
   0   4   0     4011.89     5367.44    240.99 o 
   1   4   0      169.54      160.10     12.95 o 
   2   4   0      370.89      365.46     21.64 o 
   3   4   0     7903.74     7948.70    224.79 o 
   4   4   0     2292.69     2475.39     78.89 o 
   5   4   0     2607.28     3093.48     82.63 o 
   6   4   0     7772.17     8555.98    196.14 o 
   7   4   0     2191.31     2375.38    101.08 o 
   8   4   0     1352.87     1486.43    111.94 o 
   9   4   0       93.17       86.34     41.98 o 
  10   4   0      485.00      628.05    122.77 o 
  11   4   0      150.44      103.01     53.73 o 
   1   5   0     6872.51     6504.87    120.33 o 
   2   5   0      450.72      704.14     35.24 o 
   3   5   0     5062.95     5202.12    113.49 o 
   4   5   0     1224.70     1515.83     49.13 o 
   5   5   0     2976.60     3223.22     86.66 o 
   6   5   0      520.68      642.42     58.96 o 
   7   5   0     3864.72     4046.37    146.03 o 
   8   5   0     3993.33     3928.00    150.13 o 
   9   5   0       30.73      -21.64     34.61 o 
  10   5   0       16.27       -4.68     42.51 o 
  11   5   0       11.70       -8.03     47.75 o 
   0   6   0     5234.44     5816.46    127.87 o 
   1   6   0     9219.89     9599.98    195.93 o 
   2   6   0     1891.91     1687.91     40.23 o 
   3   6   0     6072.95     5872.33    128.34 o 
   4   6   0      526.17      531.57     29.42 o 
   5   6   0      943.40     1090.93     59.61 o 
   6   6   0     1908.94     2011.79     94.42 o 
   7   6   0       20.42       25.78     21.37 o 
   8   6   0       11.00      -45.71     30.47 o 
   9   6   0       23.02       15.46     35.62 o 
  10   6   0      108.98       42.61     44.76 o 
  11   6   0       56.69       41.75     52.11 o 
   1   7   0        3.20       14.05     15.94 o 
   2   7   0      571.21      462.31     20.13 o 
   3   7   0     6273.61     6443.10    124.47 o 
   4   7   0      790.01      985.91     50.96 o 
   5   7   0       79.09       70.88     29.32 o 
   6   7   0        5.70       49.15     19.88 o 
   7   7   0      384.40      414.08     34.89 o 
   8   7   0        8.54      -17.09     33.36 o 
   9   7   0      258.52      281.97     51.76 o 
  10   7   0      404.40      459.87    120.96 o 
  11   7   0        4.83      -10.23     48.77 o 
   0   8   0     4087.00     4021.66     95.68 o 
   1   8   0     6978.81     7332.67    139.32 o 
   2   8   0     2356.74     2602.31     58.70 o 
   3   8   0      954.66      968.25     31.43 o 
   4   8   0     2403.97     2403.81     76.08 o 
   5   8   0      161.41      178.95     23.62 o 
   6   8   0      329.49      320.01     34.94 o 
   7   8   0      779.45      790.65     46.01 o 
   8   8   0       22.35       -2.95     30.76 o 
   9   8   0      217.75      242.32     52.42 o 
  10   8   0       69.96      140.40     53.75 o 
  11   8   0      166.53       80.39     57.19 o 
   1   9   0      202.54       74.86     13.04 o 
   2   9   0     2300.19     2347.30     56.08 o 
   3   9   0     2026.24     1893.86     52.35 o 
   4   9   0     1831.54     1639.66     52.67 o 
   5   9   0      531.88      547.93     35.91 o 
   6   9   0      500.04      557.30     38.60 o 
   7   9   0      204.40      204.02     36.12 o 
   8   9   0      946.50     1015.70     77.78 o 
   9   9   0      232.00      150.59    134.97 o 
  10   9   0        1.87      -32.04     42.84 o 
  11   9   0        0.78      -66.76     44.51 o 
   0  10   0     3854.20     3757.87     93.97 o 
   1  10   0      475.44      473.74     24.10 o 
   2  10   0     1067.35     1117.48     36.31 o 
   3  10   0      548.52      592.50     27.09 o 
   4  10   0     1260.63     1405.72     42.58 o 
   5  10   0      172.23      126.07     23.88 o 
   6  10   0       16.20       36.16     22.87 o 
   7  10   0      316.97      292.16     34.36 o 
   8  10   0      447.68      327.44     52.87 o 
   9  10   0       41.67       64.54     43.09 o 
  10  10   0        0.23       31.61     66.36 o 
  11  10   0        2.97      -15.67     50.44 o 
   1  11   0     3438.40     3354.36     75.49 o 
   2  11   0       66.53      124.22     18.82 o 
   3  11   0     7373.35     7367.97    145.89 o 
   4  11   0      652.43      697.08     31.35 o 
   5  11   0     1521.67     1688.97    110.46 o 
   6  11   0        3.01        6.18     18.98 o 
   7  11   0      753.75      598.58     38.54 o 
   8  11   0      111.77      144.77     45.91 o 
   9  11   0      256.15      309.83     59.48 o 
  10  11   0      221.81      118.95     53.31 o 
  11  11   0        7.50       -4.29     50.38 o 
   0  12   0     2403.68     2225.23     66.99 o 
   1  12   0    15391.79    14836.06    274.97 o 
   2  12   0      681.89      713.59     31.22 o 
   3  12   0       49.08       50.57     15.69 o 
   4  12   0     5202.20     5046.36    108.90 o 
   5  12   0     2537.46     2491.44     81.84 o 
   6  12   0     1288.53     1278.32     50.88 o 
   7  12   0     1864.06     1830.48     64.28 o 
   8  12   0      263.21      221.13     43.66 o 
   9  12   0      145.92      114.75     35.89 o 
  10  12   0      366.32      337.58     66.67 o 
  11  12   0      502.98      404.14     55.18 o 
   1  13   0       39.55       67.83     16.37 o 
   2  13   0     8889.56     8818.53    173.48 o 
   3  13   0     5452.04     5810.36    122.67 o 
   4  13   0     3324.26     3148.36     79.41 o 
   5  13   0     2387.32     2510.20     84.09 o 
   6  13   0       68.34       52.74     29.61 o 
   7  13   0     1756.08     1747.26     63.75 o 
   8  13   0      468.30      424.86     38.02 o 
   9  13   0      708.13      759.65     64.00 o 
  10  13   0      198.96      196.79     45.79 o 
   0  14   0     1334.93     1248.63     74.88 o 
   1  14   0      599.92      666.72     38.16 o 
   2  14   0     1456.82     1584.01     50.35 o 
   3  14   0       86.76       61.68     18.57 o 
   4  14   0       78.02      115.19     21.52 o 
   5  14   0     1313.29     1331.17     61.06 o 
   6  14   0        8.89        4.39     25.41 o 
   7  14   0        0.59      -12.30     22.22 o 
   8  14   0      105.88       54.35     27.36 o 
   9  14   0       57.39       33.80     42.87 o 
  10  14   0       35.09      -15.96     34.98 o 
   1  15   0      166.73      208.53     23.82 o 
   2  15   0        5.05       -6.74     21.35 o 
   3  15   0     5141.62     5281.40    117.26 o 
   4  15   0      409.68      409.38     53.76 o 
   5  15   0      620.63      605.69     46.09 o 
   6  15   0      113.77       72.71     49.81 o 
   7  15   0      324.15      374.49     36.95 o 
   8  15   0        3.81      -26.01     24.59 o 
   9  15   0      343.13      388.20     51.01 o 
  10  15   0       62.10      -25.59     37.09 o 
   0  16   0     1698.35     1530.26     60.41 o 
   1  16   0     2151.32     1982.75     68.73 o 
   2  16   0     1387.39     1457.03     66.68 o 
   3  16   0        2.59       14.97     19.24 o 
   4  16   0      407.91      458.45     33.06 o 
   5  16   0      597.72      654.15     48.65 o 
   6  16   0     1316.75     1436.81     69.04 o 
   7  16   0     1469.74     1419.54     60.45 o 
   8  16   0        9.88        0.39     26.42 o 
   9  16   0      311.28      274.77     49.22 o 
  10  16   0      109.58      166.58     45.14 o 
   1  17   0      376.88      369.87     30.26 o 
   2  17   0     1338.88     1369.67     51.27 o 
   3  17   0     7556.02     7661.41    188.84 o 
   4  17   0     4795.95     4795.30    113.03 o 
   5  17   0       45.34       40.83     28.91 o 
   6  17   0      628.55      627.35     51.50 o 
   7  17   0      676.58      617.07     45.03 o 
   8  17   0      169.85      174.75     33.52 o 
   9  17   0     1048.90      802.79     66.66 o 
  10  17   0      237.62      102.36     52.44 o 
   0  18   0      691.38      670.70     56.35 o 
   1  18   0      614.25      639.77     38.14 o 
   2  18   0       34.48       22.04     21.86 o 
   3  18   0      589.69      588.55     38.06 o 
   4  18   0     1042.68     1142.68     50.53 o 
   5  18   0      521.60      524.56     48.57 o 
   6  18   0       58.72       80.23     34.11 o 
   7  18   0      247.66      247.44     35.31 o 
   8  18   0       46.48       41.16     29.04 o 
   9  18   0      189.42      114.91     41.86 o 
   1  19   0      214.19      261.75     41.06 o 
   2  19   0      686.54      677.28     41.09 o 
   3  19   0      182.66      146.62     27.34 o 
   4  19   0        3.15      -10.23     28.13 o 
   5  19   0      484.15      445.08     46.53 o 
   6  19   0        8.08        0.19     32.50 o 
   7  19   0      667.03      591.22     56.92 o 
   8  19   0        9.74      -23.62     57.36 o 
   9  19   0        8.39      -22.87     61.60 o 
   0  20   0      981.79     1082.31     72.39 o 
   1  20   0       96.37       74.76     23.49 o 
   2  20   0      208.12      221.42     30.45 o 
   3  20   0      410.69      385.70     35.88 o 
   4  20   0      360.17      370.72     45.13 o 
   5  20   0     1474.72     1547.33     76.24 o 
   6  20   0      372.94      416.05     50.10 o 
   7  20   0        3.64      -34.42     41.43 o 
   8  20   0        6.62      -34.79     34.22 o 
   9  20   0       12.60        3.21     46.41 o 
   1  21   0      292.12      349.75     36.23 o 
   2  21   0      573.87      623.00     41.81 o 
   3  21   0     1169.54     1163.08     76.19 o 
   4  21   0        5.01      -21.23     30.48 o 
   5  21   0      177.16      176.65     52.57 o 
   6  21   0       51.04       31.36     36.62 o 
   7  21   0       39.78       41.46     38.38 o 
   8  21   0      193.56      200.83     44.10 o 
   0  22   0        3.08      -27.25     40.92 o 
   1  22   0      370.25      433.01     38.23 o 
   2  22   0       62.74       89.27     26.36 o 
   3  22   0      169.91      201.65     31.57 o 
   4  22   0       65.58       50.44     33.89 o 
   5  22   0        3.99      -22.73     33.60 o 
   6  22   0      121.01       97.05     41.30 o 
   7  22   0        3.20       82.05     51.00 o 
   8  22   0       38.60       58.28     40.99 o 
   1  23   0        7.05       33.66     25.26 o 
   2  23   0        6.50        4.00     27.57 o 
   3  23   0       46.88       80.32     28.08 o 
   4  23   0       21.19       31.49     35.11 o 
   5  23   0        0.73        3.51     35.80 o 
   6  23   0        0.05       45.48     89.45 o 
   7  23   0        0.12      -77.80     58.54 o 
   8  23   0        9.44       -8.33     76.81 o 
   0  24   0     2658.32     2875.30    173.76 o 
   1  24   0      908.65      880.50     59.89 o 
   2  24   0       13.12        4.79     25.65 o 
   3  24   0      126.20      143.75     31.73 o 
   4  24   0       21.39        4.16     36.55 o 
   5  24   0      211.86       24.84     63.13 o 
   6  24   0      146.33      135.46     72.33 o 
   7  24   0      218.03      199.80     79.55 o 
   1  25   0       96.08      -15.34     37.37 o 
   2  25   0     1855.46     2027.76     76.85 o 
   3  25   0     1355.95     1584.50     81.33 o 
   4  25   0      251.23      221.90     79.55 o 
   5  25   0      164.26      188.09     79.55 o 
   6  25   0        0.51       24.73     66.20 o 
   7  25   0      159.40      194.87     84.91 o 
   0  26   0      306.60      322.13     76.05 o 
   1  26   0       71.92       47.24     34.89 o 
   2  26   0        0.39       51.22     30.28 o 
   3  26   0        0.38       44.23     52.96 o 
   4  26   0       56.39       29.76     66.09 o 
   5  26   0      358.55      281.21     88.96 o 
   6  26   0       97.39      180.98     83.05 o 
   1  27   0        1.70       19.97     39.59 o 
   2  27   0        2.21       -4.71     37.41 o 
   3  27   0        4.60       55.58     64.78 o 
   4  27   0        7.99       58.21     71.67 o 
   5  27   0        3.62      -35.01     59.30 o 
   0  28   0      569.18      851.49    111.50 o 
   1  28   0      184.93      186.38     50.71 o 
   2  28   0      125.66      154.72     68.39 o 
   3  28   0       15.25       16.41     67.62 o 
   4  28   0      235.27      271.58     90.27 o 
   5  28   0      259.44      290.94     93.33 o 
   1  29   0       40.28       32.58     45.85 o 
   2  29   0     1100.62     1252.78     93.81 o 
   3  29   0      674.66      831.69    121.02 o 
   4  29   0      295.49      475.97    107.01 o 
   0  30   0       89.99        5.36     64.01 o 
   1  30   0      130.49       99.12     77.09 o 
   2  30   0       46.77      122.90     52.26 o 
 -12   1   1      294.99      205.50    105.15 o 
 -11   1   1      183.24       94.02     48.41 o 
 -10   1   1      144.45      129.99     50.50 o 
  -9   1   1      190.21      255.35     47.85 o 
  -8   1   1     2698.86     2857.88    116.86 o 
  -7   1   1      967.72     1001.08     62.71 o 
  -6   1   1     2607.52     2523.69     69.34 o 
  -5   1   1        2.15       17.58     11.10 o 
  -4   1   1      687.26      615.49     27.28 o 
  -3   1   1     2580.25     2988.77     58.78 o 
  -2   1   1     8286.45     8594.71    174.72 o 
  -1   1   1    20697.42    18063.50    432.19 o 
   0   1   1    19090.31    19998.16    369.49 o 
   1   1   1     7491.07     8868.36    158.62 o 
   2   1   1    26461.88    32041.01    557.36 o 
   3   1   1    13137.12    14527.20    259.37 o 
   4   1   1     4874.39     5539.44    179.16 o 
   5   1   1     1912.34     1911.97     57.25 o 
   6   1   1      950.60      937.32     58.60 o 
   7   1   1       54.24       45.80     30.54 o 
   8   1   1       35.01       61.25     61.88 o 
   9   1   1       77.62      150.93     67.13 o 
  10   1   1      415.03      393.21     61.31 o 
  11   1   1      296.37      400.03     90.98 o 
 -12   2   1       67.88       -6.75     51.11 o 
 -11   2   1      214.15      197.74     55.63 o 
 -10   2   1      431.63      452.59     60.26 o 
  -9   2   1      648.76      571.93     60.58 o 
  -8   2   1     1050.58     1094.22     70.97 o 
  -7   2   1       43.58       24.70     29.16 o 
  -6   2   1     3273.38     3423.52     88.90 o 
  -5   2   1    12275.49    13189.58    282.60 o 
  -4   2   1    10709.95    11413.37    278.11 o 
  -3   2   1     4080.63     4773.68    145.31 o 
  -2   2   1    15496.91    15445.80    455.96 o 
  -1   2   1    11463.77    10877.87    353.36 o 
   0   2   1    27072.46    26153.98    456.21 o 
   1   2   1    17487.20    18413.06    497.73 o 
   2   2   1     8241.71     9520.42    171.55 o 
   3   2   1       31.41       26.82     11.58 o 
   4   2   1     1867.81     2229.73     94.68 o 
   5   2   1        2.09       14.51     14.59 o 
   6   2   1     2697.14     2954.85     99.99 o 
   7   2   1     4244.80     4460.41    156.79 o 
   8   2   1     5442.88     5597.22    192.73 o 
   9   2   1        4.00       -3.28     34.27 o 
  10   2   1       56.27        4.00     42.40 o 
  11   2   1      158.47      117.38     52.25 o 
 -12   3   1      438.35      462.65    115.22 o 
 -11   3   1       67.04        1.61     46.02 o 
 -10   3   1       29.82       23.00     60.13 o 
  -9   3   1      292.33      270.42     47.96 o 
  -8   3   1     2130.76     2087.63     98.13 o 
  -7   3   1     3952.63     4249.58    147.37 o 
  -6   3   1      892.06      888.25     37.92 o 
  -5   3   1       24.34       44.15     13.40 o 
  -4   3   1      704.66      785.37     30.48 o 
  -3   3   1        7.10       82.11     13.51 o 
  -2   3   1     2756.59     2739.80     61.21 o 
  -1   3   1     5308.91     5335.62     98.30 o 
   0   3   1     8093.23     6960.62    137.73 o 
   1   3   1     1523.08     1706.06     58.13 o 
   2   3   1     7250.22     9125.35    189.62 o 
   3   3   1     2254.26     2539.78     53.95 o 
   4   3   1     3024.00     3060.57     79.81 o 
   5   3   1     2129.89     2389.96     92.96 o 
   6   3   1       16.60       34.91     21.92 o 
   7   3   1      241.62      315.59     56.24 o 
   8   3   1      120.01      161.45     41.49 o 
   9   3   1       56.51       50.26     38.30 o 
  10   3   1      602.35      576.02     70.95 o 
  11   3   1      469.77      439.75     71.93 o 
 -12   4   1        0.95      -66.83     46.49 o 
 -11   4   1       12.65      -16.79     46.01 o 
 -10   4   1       21.17       -1.82     38.56 o 
  -9   4   1      828.15      742.76     67.21 o 
  -8   4   1      159.26      184.20     41.28 o 
  -7   4   1      156.02      207.81     36.33 o 
  -6   4   1      122.95      196.49     49.74 o 
  -5   4   1     1129.88     1357.02     46.01 o 
  -4   4   1        9.07       16.37     17.18 o 
  -3   4   1      559.16      451.04     37.57 o 
  -2   4   1     1924.24     2232.77     46.95 o 
  -1   4   1     3852.12     3923.70     74.57 o 
   0   4   1     4626.83     4979.48     96.33 o 
   1   4   1     9521.93     9632.51    174.19 o 
   2   4   1     3590.31     3763.16    111.25 o 
   3   4   1      893.19      909.46     49.48 o 
   4   4   1      246.10      219.41     20.46 o 
   5   4   1     1607.88     1715.61     56.29 o 
   6   4   1      815.38      948.60     43.87 o 
   7   4   1      115.96      182.86     39.69 o 
   8   4   1      270.42      318.02     50.65 o 
   9   4   1       60.99       15.20     36.73 o 
  10   4   1       47.50       65.62     47.65 o 
  11   4   1       48.09      -24.88     46.29 o 
 -12   5   1      239.45      157.64     63.76 o 
 -11   5   1      183.44      158.96     78.34 o 
 -10   5   1      105.56       50.44     57.06 o 
  -9   5   1      380.66      411.31     54.78 o 
  -8   5   1     1855.48     1964.06     97.16 o 
  -7   5   1      383.95      392.14     43.76 o 
  -6   5   1      575.99      623.20     34.45 o 
  -5   5   1       41.57       45.95     15.31 o 
  -4   5   1        9.83       30.00     14.73 o 
  -3   5   1      330.67      205.12     14.40 o 
  -2   5   1     3271.07     3362.26     67.46 o 
  -1   5   1     8156.23     8161.76    161.69 o 
   0   5   1     3192.85     2492.73     46.60 o 
   1   5   1    18063.42    18603.38    329.76 o 
   2   5   1     2399.23     2407.20    147.52 o 
   3   5   1     5230.81     5944.68    115.45 o 
   4   5   1     3437.09     4008.23    146.05 o 
   5   5   1       76.00      168.83     44.53 o 
   6   5   1      209.65      244.22     32.73 o 
   7   5   1      737.93      912.87     67.15 o 
   8   5   1      277.31      272.81     48.73 o 
   9   5   1      778.66      683.13     74.13 o 
  10   5   1      423.23      337.66     61.41 o 
  11   5   1       33.48       43.11     48.83 o 
 -12   6   1      120.68      174.53     80.91 o 
 -11   6   1      118.37      135.36     55.43 o 
 -10   6   1      272.91      224.54     55.38 o 
  -9   6   1      883.20     1012.48     77.78 o 
  -8   6   1       42.84        1.58     32.60 o 
  -7   6   1       49.33       24.46     19.64 o 
  -6   6   1       31.56       36.68     17.60 o 
  -5   6   1     7904.47     8145.70    186.22 o 
  -4   6   1     6197.18     5823.55    289.69 o 
  -3   6   1     3178.54     3087.83     65.56 o 
  -2   6   1     3336.51     3380.31     69.37 o 
  -1   6   1     5761.17     5962.86    112.81 o 
   0   6   1     5979.73     6335.09    107.52 o 
   1   6   1     5028.61     4019.35     79.68 o 
   2   6   1     2368.62     2308.23     51.30 o 
   3   6   1     1009.16     1282.83     43.73 o 
   4   6   1      991.07      852.06     27.22 o 
   5   6   1     1188.53     1219.21     48.49 o 
   6   6   1     1186.32     1250.79     52.82 o 
   7   6   1     4525.57     4844.19    169.36 o 
   8   6   1     2099.47     2200.74    135.51 o 
   9   6   1        4.85       19.73     37.04 o 
  10   6   1        0.73      -59.98     39.99 o 
  11   6   1        1.11       -2.85     47.57 o 
 -12   7   1      309.71      224.33     68.39 o 
 -11   7   1      178.38      187.90     72.38 o 
 -10   7   1        0.27        7.58     40.77 o 
  -9   7   1      202.23      209.68     80.64 o 
  -8   7   1      266.78      363.38     69.81 o 
  -7   7   1     1391.34     1369.72     93.74 o 
  -6   7   1     4219.63     4667.87    120.38 o 
  -5   7   1     1772.03     1708.71     89.29 o 
  -4   7   1      142.82      195.20     14.89 o 
  -3   7   1     3093.47     3172.37     67.97 o 
  -2   7   1      270.78      179.88     15.11 o 
  -1   7   1     1669.75     1483.85     37.31 o 
   0   7   1    23153.81    23615.50    377.33 o 
   1   7   1      854.65      776.42     25.54 o 
   2   7   1        2.35       12.44      9.12 o 
   3   7   1     5107.91     5291.39    120.18 o 
   4   7   1     5345.49     5582.81    111.68 o 
   5   7   1       57.86       56.87     19.03 o 
   6   7   1      175.71      222.57     27.87 o 
   7   7   1        6.62       45.05     23.46 o 
   8   7   1      178.84      141.45     50.82 o 
   9   7   1        3.13        1.59     38.95 o 
  10   7   1       97.35      118.07     50.88 o 
  11   7   1       15.41       -0.98     51.38 o 
 -11   8   1       51.45       87.08     55.44 o 
 -10   8   1       42.53       41.10     45.18 o 
  -9   8   1       28.47       58.40     39.69 o 
  -8   8   1        3.24      156.05    158.88 o 
  -7   8   1      226.61      214.41     29.13 o 
  -6   8   1     1299.58     1497.03     57.90 o 
  -5   8   1       34.29       40.08     20.53 o 
  -4   8   1        1.25        8.69     10.69 o 
  -3   8   1       59.10       56.70     14.26 o 
  -2   8   1        5.41        2.78     10.28 o 
  -1   8   1     1153.93     1113.01     32.35 o 
   0   8   1     5386.07     4941.93     88.74 o 
   1   8   1     2150.57     1788.61     43.99 o 
   2   8   1     1873.63     1727.92     44.05 o 
   3   8   1      739.26      761.46     27.61 o 
   4   8   1      346.22      306.67     19.08 o 
   5   8   1       71.29       86.24     21.44 o 
   6   8   1        2.50       28.30     21.15 o 
   7   8   1      569.13      676.55     44.29 o 
   8   8   1      175.37      144.26     44.93 o 
   9   8   1       12.02       -8.66     38.56 o 
  10   8   1        0.63       13.04     41.94 o 
  11   8   1       25.80      -57.45     46.09 o 
 -11   9   1      100.02       70.24     52.76 o 
 -10   9   1      113.35       79.29     51.02 o 
  -9   9   1       10.68       59.12     41.67 o 
  -8   9   1       30.71       25.97     36.15 o 
  -7   9   1      187.13      151.02     45.75 o 
  -6   9   1       43.17       47.68     22.13 o 
  -5   9   1     2012.75     1987.55     66.64 o 
  -4   9   1      298.96      274.89     19.54 o 
  -3   9   1       20.32       -0.42     10.85 o 
  -2   9   1      571.19      554.73     24.35 o 
  -1   9   1      215.60      418.53     21.02 o 
   0   9   1     4460.55     4581.94     84.70 o 
   1   9   1     3231.73     3160.94     69.37 o 
   2   9   1     3779.97     3912.49     83.08 o 
   3   9   1     3359.86     3358.70     74.62 o 
   4   9   1       39.20       39.15     11.78 o 
   5   9   1      374.95      355.76     31.17 o 
   6   9   1       22.58       75.01     22.82 o 
   7   9   1       11.43      -15.76     24.84 o 
   8   9   1      162.90      220.71     76.43 o 
   9   9   1      211.67      187.14    117.95 o 
  10   9   1       62.59       33.34     46.62 o 
  11   9   1      153.44      143.70     62.57 o 
 -11  10   1      228.37      162.05     60.82 o 
 -10  10   1      241.13      255.62     59.81 o 
  -9  10   1      365.41      483.65     64.28 o 
  -8  10   1      224.41      211.40     48.53 o 
  -7  10   1      512.74      602.50     53.65 o 
  -6  10   1       63.96       26.02     21.24 o 
  -5  10   1     7036.38     7303.46    175.51 o 
  -4  10   1     1391.90     1311.91     41.01 o 
  -3  10   1     5975.58     5858.47    118.58 o 
  -2  10   1     2877.40     2729.38     63.65 o 
  -1  10   1       70.14       71.54     14.08 o 
   0  10   1     9551.26     9042.47    155.50 o 
   1  10   1      518.88      512.30     27.07 o 
   2  10   1     3081.82     2501.54     60.23 o 
   3  10   1     2009.31     2188.54     55.76 o 
   4  10   1      603.50      675.87     29.80 o 
   5  10   1      446.36      471.51     30.98 o 
   6  10   1      419.50      372.33     35.85 o 
   7  10   1     1767.22     1917.08     74.44 o 
   8  10   1      760.88      728.67     70.94 o 
   9  10   1       85.73       30.59     83.49 o 
  10  10   1       73.57       14.16     47.60 o 
  11  10   1      116.23       -0.43    117.46 o 
 -11  11   1      106.50        6.53     54.71 o 
 -10  11   1        5.82      -21.05     48.53 o 
  -9  11   1      342.91      282.39     57.21 o 
  -8  11   1      875.41      992.37     49.42 o 
  -7  11   1     1371.26     1346.83     53.03 o 
  -6  11   1      727.00      777.24     86.49 o 
  -5  11   1       53.86       34.64     20.98 o 
  -4  11   1       73.47       84.91     18.45 o 
  -3  11   1     1636.49     1603.75     46.63 o 
  -2  11   1     6014.71     5720.14    116.90 o 
  -1  11   1     4982.62     4943.17    144.07 o 
   0  11   1     5251.61     5149.60    107.39 o 
   1  11   1     3024.95     3015.33     69.75 o 
   2  11   1     2953.80     3158.27     72.84 o 
   3  11   1     5575.27     5253.24    110.07 o 
   4  11   1     3125.56     2889.20     70.33 o 
   5  11   1     2351.34     2398.58     68.36 o 
   6  11   1      280.92      322.32     35.46 o 
   7  11   1       16.67       22.14     26.21 o 
   8  11   1      114.65       83.78     47.76 o 
   9  11   1       98.71       85.05     50.10 o 
  10  11   1      490.08      376.91     69.58 o 
 -11  12   1       52.94       39.96     40.21 o 
 -10  12   1       44.05       89.86     37.04 o 
  -9  12   1       26.62        7.73     28.78 o 
  -8  12   1       56.37       55.15     25.78 o 
  -7  12   1       26.77       20.72     21.04 o 
  -6  12   1       95.00       44.02     37.38 o 
  -5  12   1      180.98      158.63     28.23 o 
  -4  12   1      484.58      448.62     27.68 o 
  -3  12   1        4.28       -0.11     13.71 o 
  -2  12   1      137.54       78.39     16.26 o 
  -1  12   1     4839.17     5333.58    111.61 o 
   0  12   1     8551.55     9404.75    164.29 o 
   1  12   1       36.61       51.07     15.05 o 
   2  12   1      171.54      249.37     41.76 o 
   3  12   1     3447.02     3388.55     79.10 o 
   4  12   1       46.18       63.96     16.68 o 
   5  12   1      126.93       94.82     21.62 o 
   6  12   1      122.53      105.05     23.38 o 
   7  12   1      235.03      236.45     36.10 o 
   8  12   1      376.01      352.55     59.17 o 
   9  12   1       43.50       55.43     44.62 o 
  10  12   1        5.82       47.94     49.19 o 
 -11  13   1      113.03      106.50     79.31 o 
 -10  13   1       44.22       -4.90     31.51 o 
  -9  13   1        2.40       -1.08     30.51 o 
  -8  13   1       72.63       59.70     25.18 o 
  -7  13   1      176.88      195.47     29.24 o 
  -6  13   1        2.29       -6.57     22.82 o 
  -5  13   1      269.81      287.15     33.03 o 
  -4  13   1     1963.45     1888.02     66.19 o 
  -3  13   1       65.58       84.95     18.03 o 
  -2  13   1     5723.04     6020.47    125.09 o 
  -1  13   1     5370.83     5823.29    121.77 o 
   0  13   1      193.24      182.81     18.56 o 
   1  13   1      557.99      645.56     30.89 o 
   2  13   1      527.51      462.57     27.60 o 
   3  13   1     3250.15     3216.03     77.93 o 
   4  13   1     2566.81     2856.36     73.17 o 
   5  13   1      591.06      586.37     36.37 o 
   6  13   1       17.40       18.83     21.00 o 
   7  13   1      258.60      272.95     32.87 o 
   8  13   1       84.68       97.86     39.67 o 
   9  13   1      604.22      529.98     54.09 o 
  10  13   1      228.19      121.44     40.25 o 
 -11  14   1      157.78      155.70     47.30 o 
 -10  14   1      413.02      472.30     65.72 o 
  -9  14   1      972.69      859.80     65.13 o 
  -8  14   1      524.95      545.48     42.17 o 
  -7  14   1       13.90      -12.36     26.45 o 
  -6  14   1      333.23      363.12     47.68 o 
  -5  14   1     5571.71     5463.30    145.40 o 
  -4  14   1     4660.66     4841.65    108.59 o 
  -3  14   1     7306.69     7251.77    148.89 o 
  -2  14   1     1349.09     1607.78     53.87 o 
  -1  14   1      211.82      304.59     23.98 o 
   0  14   1      318.16      241.40     20.56 o 
   1  14   1     2931.51     2861.50     78.73 o 
   2  14   1     2448.20     2512.74     66.88 o 
   3  14   1     4439.29     4519.41    110.39 o 
   4  14   1     1149.23     1348.80     58.15 o 
   5  14   1        4.68       29.58     25.99 o 
   6  14   1      573.17      633.06     40.29 o 
   7  14   1     2109.84     2017.42     70.15 o 
   8  14   1      792.16      790.43     50.30 o 
   9  14   1      154.72      111.83     38.09 o 
  10  14   1      120.54      109.04     45.87 o 
 -10  15   1        1.89       23.58     44.19 o 
  -9  15   1      200.95      125.08     49.75 o 
  -8  15   1      830.50      908.90     51.87 o 
  -7  15   1      806.27      888.07     57.11 o 
  -6  15   1     1330.33     1263.51     99.36 o 
  -5  15   1      451.06      399.28     40.24 o 
  -4  15   1      688.52      652.26     44.30 o 
  -3  15   1     4829.50     4903.64    110.13 o 
  -2  15   1     2187.85     2304.64     64.15 o 
  -1  15   1     2386.34     2229.24     63.02 o 
   0  15   1      413.01      394.88     26.00 o 
   1  15   1     1593.15     1697.38     53.36 o 
   2  15   1       58.13       87.52     18.81 o 
   3  15   1     1042.36     1055.96     50.61 o 
   4  15   1     3063.20     3080.93     80.17 o 
   5  15   1     2026.38     2081.41     79.75 o 
   6  15   1      758.96      795.37     44.98 o 
   7  15   1       44.73       47.73     25.26 o 
   8  15   1      502.59      472.17     47.51 o 
   9  15   1      808.91      715.35     62.11 o 
  10  15   1      320.13      228.01     64.22 o 
 -10  16   1       15.01       -9.55     36.96 o 
  -9  16   1       14.57      -22.02     31.92 o 
  -8  16   1        0.61        0.09     25.27 o 
  -7  16   1       15.60      -18.65     27.57 o 
  -6  16   1      145.06      122.60     33.65 o 
  -5  16   1     1209.46     1292.63     63.17 o 
  -4  16   1     2450.58     2466.76     81.11 o 
  -3  16   1     1034.23     1124.44     46.63 o 
  -2  16   1        0.30      -16.29     17.30 o 
  -1  16   1      286.27      260.97     25.67 o 
   0  16   1      277.51      409.40     26.57 o 
   1  16   1     1197.89     1208.46     46.43 o 
   2  16   1       12.11      -10.34     17.80 o 
   3  16   1      195.78      158.39     24.67 o 
   4  16   1       25.25       -1.92     23.37 o 
   5  16   1      109.74      115.44     49.00 o 
   6  16   1      595.79      591.29     45.41 o 
   7  16   1      424.55      408.42     39.14 o 
   8  16   1       43.53       78.10     30.00 o 
   9  16   1       84.64       80.16     62.37 o 
  10  16   1       50.12       15.72     52.09 o 
 -10  17   1      295.38      220.29     50.78 o 
  -9  17   1       67.07       74.75     39.73 o 
  -8  17   1       52.57      -27.63     25.98 o 
  -7  17   1      441.62      394.78     52.34 o 
  -6  17   1       47.10       61.13     31.38 o 
  -5  17   1       51.29      108.61     31.61 o 
  -4  17   1       39.85       61.29     23.27 o 
  -3  17   1       24.76       -3.26     20.07 o 
  -2  17   1      530.88      524.10     33.97 o 
  -1  17   1      247.52      251.39     27.11 o 
   0  17   1      166.52      176.62     23.51 o 
   1  17   1      188.17      164.56     24.74 o 
   2  17   1     2437.80     2475.42     71.11 o 
   3  17   1       86.95       64.37     23.29 o 
   4  17   1       77.43       58.83     31.05 o 
   5  17   1     2982.21     2933.54    100.77 o 
   6  17   1       92.59       89.61     27.37 o 
   7  17   1      151.99      222.43     34.10 o 
   8  17   1       85.50       38.89     35.11 o 
   9  17   1       56.37       44.26     51.51 o 
 -10  18   1      191.12      169.91     56.24 o 
  -9  18   1      567.11      514.16     73.68 o 
  -8  18   1      260.43      196.32     35.07 o 
  -7  18   1       24.43       40.87     42.59 o 
  -6  18   1        6.03        3.91     31.04 o 
  -5  18   1     1267.28     1275.33     66.58 o 
  -4  18   1     4601.03     4810.77    114.70 o 
  -3  18   1     1768.54     1992.46     65.16 o 
  -2  18   1      273.94      316.62     31.12 o 
  -1  18   1        0.48       24.04     19.80 o 
   0  18   1     1095.08     1186.70     45.21 o 
   1  18   1     2379.13     2611.75     76.03 o 
   2  18   1     1115.12     1139.02     49.49 o 
   3  18   1     1116.07     1126.04     49.84 o 
   4  18   1       34.69       16.33     29.72 o 
   5  18   1       53.04      -10.78     30.68 o 
   6  18   1      729.19      749.84     56.49 o 
   7  18   1     1316.13     1177.55     67.23 o 
   8  18   1      150.62      121.98     37.63 o 
   9  18   1       13.92       -3.44     53.83 o 
  -9  19   1      129.89      111.18     51.18 o 
  -8  19   1      225.63      235.82     39.93 o 
  -7  19   1      945.94      857.83     81.63 o 
  -6  19   1       58.68       88.25     35.49 o 
  -5  19   1      377.06      484.09     53.34 o 
  -4  19   1     1394.35     1381.70     56.76 o 
  -3  19   1      440.70      469.99     36.22 o 
  -2  19   1     1792.31     1896.44     64.70 o 
  -1  19   1     3094.04     3374.45     89.97 o 
   0  19   1      529.74      456.52     35.89 o 
   1  19   1      362.12      324.90     54.08 o 
   2  19   1      915.91      995.87     47.89 o 
   3  19   1     3327.61     3491.83     93.20 o 
   4  19   1     1057.90     1147.17     65.24 o 
   5  19   1     1536.94     1512.31     75.28 o 
   6  19   1       52.59       87.01     47.47 o 
   7  19   1        0.10       51.00     46.39 o 
   8  19   1       51.89       -1.41     34.98 o 
   9  19   1      239.78      145.68     57.22 o 
  -9  20   1      493.14      405.24     56.14 o 
  -8  20   1       18.33      -18.44     29.66 o 
  -7  20   1        8.37      -31.61     36.28 o 
  -6  20   1       49.27       -0.29     43.57 o 
  -5  20   1      355.96      324.20     64.17 o 
  -4  20   1      349.46      383.11     36.19 o 
  -3  20   1        7.42       23.01     28.41 o 
  -2  20   1      241.88      228.96     30.40 o 
  -1  20   1      365.37      342.61     32.95 o 
   0  20   1       11.35        7.11     22.25 o 
   1  20   1     1251.76     1265.25     54.60 o 
   2  20   1      893.23     1023.98     49.68 o 
   3  20   1       48.18       72.56     26.55 o 
   4  20   1      149.92      124.89     36.43 o 
   5  20   1       89.16      116.17     36.40 o 
   6  20   1       72.83       -5.90     43.27 o 
   7  20   1        4.38       11.64     48.17 o 
   8  20   1       27.42        0.20     35.63 o 
  -9  21   1      113.79       86.40     40.72 o 
  -8  21   1       40.69        6.23     44.42 o 
  -7  21   1       60.88       44.01     67.02 o 
  -6  21   1      278.60      198.65     51.56 o 
  -5  21   1       83.94       56.43     40.25 o 
  -4  21   1       28.09       33.12     32.59 o 
  -3  21   1      477.72      517.03     40.29 o 
  -2  21   1       51.86      107.72     26.82 o 
  -1  21   1       90.84      119.02     31.74 o 
   0  21   1      120.54      148.67     28.73 o 
   1  21   1        0.21       23.47     24.26 o 
   2  21   1        0.44       12.33     22.89 o 
   3  21   1      177.44      109.66     27.93 o 
   4  21   1       22.80       20.60     34.82 o 
   5  21   1       26.09       60.56     71.45 o 
   6  21   1        0.24      -29.88     42.76 o 
   7  21   1      200.99       94.15     39.60 o 
   8  21   1      154.22      107.88     41.00 o 
  -8  22   1      128.31       66.28     51.25 o 
  -7  22   1       21.00       25.03     47.94 o 
  -6  22   1      499.36      499.78     66.99 o 
  -5  22   1      414.20      385.62     60.49 o 
  -4  22   1       37.39       61.00     33.59 o 
  -3  22   1      488.92      537.17     42.02 o 
  -2  22   1      667.78      872.49     49.44 o 
  -1  22   1      266.32      322.53     42.11 o 
   0  22   1       33.98       35.89     32.50 o 
   1  22   1      223.67      278.80     52.18 o 
   2  22   1       19.47       38.64     25.49 o 
   3  22   1      624.60      811.16     69.07 o 
   4  22   1      730.17      721.79     82.45 o 
   5  22   1        5.31      -44.93     41.89 o 
   6  22   1      272.45      343.96     65.60 o 
   7  22   1      181.65      138.76     40.25 o 
   8  22   1       16.75       53.23     39.95 o 
  -8  23   1      282.58      179.45     76.92 o 
  -7  23   1      573.67      522.80    130.10 o 
  -6  23   1       21.53       26.43     44.91 o 
  -5  23   1       49.88       -9.77     41.34 o 
  -4  23   1      258.25      211.27     53.51 o 
  -3  23   1      784.93      817.09     57.67 o 
  -2  23   1      476.84      656.82     65.55 o 
  -1  23   1      758.19      804.64     83.82 o 
   0  23   1      637.89      688.82     62.54 o 
   1  23   1        1.08       16.09     24.28 o 
   2  23   1      209.01      212.38     33.04 o 
   3  23   1      438.63      492.96     51.20 o 
   4  23   1      631.07      713.97     73.67 o 
   5  23   1      787.71      768.28     79.29 o 
   6  23   1      266.69      378.11    127.69 o 
   7  23   1        4.61       57.97     36.74 o 
  -7  24   1       69.83      -24.26     47.84 o 
  -6  24   1      286.26      354.90     93.88 o 
  -5  24   1      178.90      157.02     54.82 o 
  -4  24   1      337.93      461.92     88.03 o 
  -3  24   1      593.25      681.82     58.67 o 
  -2  24   1       72.60       67.63     33.38 o 
  -1  24   1       14.08       45.81     32.02 o 
   0  24   1      319.97      329.45     51.61 o 
   1  24   1      225.67      305.25     36.90 o 
   2  24   1       16.82        8.43     30.08 o 
   3  24   1      189.47      234.73     40.46 o 
   4  24   1       90.31      100.12     54.76 o 
   5  24   1       20.84      -41.40     68.61 o 
   6  24   1      264.79      250.11     63.31 o 
   7  24   1       86.83       93.33     43.43 o 
  -7  25   1        0.34       46.94     69.48 o 
  -6  25   1        8.61       10.03     48.68 o 
  -5  25   1       15.30      -20.14     46.91 o 
  -4  25   1      222.55      293.97     62.76 o 
  -3  25   1       27.00       34.18     33.24 o 
  -2  25   1       21.55       20.86     32.37 o 
  -1  25   1        3.31      -17.43     29.58 o 
   0  25   1      144.89      122.68     59.85 o 
   1  25   1        1.68       -5.06     29.63 o 
   2  25   1       48.10       33.87     32.13 o 
   3  25   1       59.27       83.69    101.54 o 
   4  25   1        0.57        9.08     76.76 o 
   5  25   1        2.38       63.74     97.98 o 
   6  25   1        6.06        2.79     52.51 o 
  -6  26   1       60.31       89.61     70.68 o 
  -5  26   1      174.49      217.47     62.24 o 
  -4  26   1      287.12      400.93     68.52 o 
  -3  26   1       60.93      100.00     37.62 o 
  -2  26   1      473.62      496.05     53.37 o 
  -1  26   1        2.15       -7.82     30.45 o 
   0  26   1      369.97      389.64     58.92 o 
   1  26   1     1039.70      968.14     69.27 o 
   2  26   1      555.30      615.01     55.80 o 
   3  26   1      183.63      248.85     59.50 o 
   4  26   1       13.06      -24.97     47.18 o 
   5  26   1       37.19       68.59     97.11 o 
   6  26   1      113.37      134.15     79.22 o 
  -6  27   1       59.13       75.61     73.75 o 
  -5  27   1       73.48       44.21     68.82 o 
  -4  27   1       51.42       50.83     50.02 o 
  -3  27   1      232.27      324.94     48.88 o 
  -2  27   1     1594.52     1879.87     90.06 o 
  -1  27   1      626.07      721.02     84.14 o 
   0  27   1      306.26      403.78     72.05 o 
   1  27   1       40.75       52.24     41.08 o 
   2  27   1      171.30       92.08     39.27 o 
   3  27   1      279.15      395.33     69.25 o 
   4  27   1      672.37      844.60    120.91 o 
   5  27   1      394.10      358.67     96.40 o 
  -5  28   1       49.71       25.28     72.11 o 
  -4  28   1      222.70      143.67     80.53 o 
  -3  28   1      303.57      342.73     68.05 o 
  -2  28   1        0.51       26.65     35.35 o 
  -1  28   1       21.62       14.14     38.90 o 
   0  28   1      174.55      197.26     50.63 o 
   1  28   1      237.84      275.08    152.42 o 
   2  28   1      351.21      412.31     53.34 o 
   3  28   1       70.72       36.00     69.37 o 
   4  28   1        0.31       99.46     78.78 o 
  -4  29   1       31.36       76.92     73.31 o 
  -3  29   1       21.30       53.18     65.43 o 
  -2  29   1       11.10       43.62     39.53 o 
  -1  29   1        8.03       18.25     42.73 o 
   0  29   1       31.19       23.66     42.34 o 
   1  29   1       94.14       33.88     45.21 o 
   2  29   1       10.49       67.27     43.82 o 
   3  29   1        7.54       11.60     71.34 o 
  -2  30   1      166.98      174.39     54.33 o 
  -1  30   1       44.68      145.76     86.11 o 
   0  30   1      617.74      810.44    146.68 o 
   1  30   1      131.70      237.57     56.47 o 
   2  30   1      259.17      217.07     55.61 o 
 -12   0   2      210.64      170.15     85.35 o 
 -11   0   2        1.36       21.88     62.92 o 
 -10   0   2      132.60       85.24     57.99 o 
  -9   0   2     1632.72     1498.92    121.67 o 
  -8   0   2     3531.56     3697.68    193.56 o 
  -7   0   2     4600.93     5135.99    237.22 o 
  -6   0   2      204.95      226.01     20.84 o 
  -5   0   2     1517.45     1795.28     60.14 o 
  -4   0   2     8548.25     9131.26    317.48 o 
  -3   0   2       23.15      101.65     21.66 o 
  -2   0   2    23851.90    22569.51    764.51 o 
  -1   0   2     3717.46     4414.06     95.35 o 
   0   0   2      468.63      537.06     17.96 o 
   1   0   2    13715.55    12097.18    463.61 o 
   2   0   2    99696.77   108393.15   2644.90 o 
   3   0   2    60636.89    67826.99   1676.89 o 
   4   0   2      708.23      664.03     51.70 o 
   5   0   2     2903.62     3317.31    102.99 o 
   6   0   2       27.32       35.23     40.59 o 
   7   0   2     4648.48     5167.61    249.26 o 
   8   0   2      776.41      876.55    101.10 o 
   9   0   2        7.09       35.01     55.15 o 
  10   0   2     2955.92     2514.76    180.98 o 
  11   0   2      192.45      178.35     85.57 o 
 -12   1   2       29.37       52.83     49.32 o 
 -11   1   2      517.50      508.89     67.31 o 
 -10   1   2      200.94      178.59     47.75 o 
  -9   1   2       36.53       23.97     41.69 o 
  -8   1   2      128.43      154.11     37.20 o 
  -7   1   2     3950.98     4100.86    140.96 o 
  -6   1   2      930.54      975.98     29.29 o 
  -5   1   2     6188.25     6841.03    129.56 o 
  -4   1   2     5156.03     5860.73    125.68 o 
  -3   1   2    28102.10    28854.63    575.68 o 
  -2   1   2     6293.88     6171.75    249.80 o 
  -1   1   2     1011.76     1015.22     24.17 o 
   0   1   2    23269.81    23090.44    364.67 o 
   1   1   2    17456.97    18731.47    386.39 o 
   2   1   2       50.38       62.41     12.35 o 
   3   1   2      157.33      105.52     18.29 o 
   4   1   2       18.79       30.65     11.41 o 
   5   1   2     4427.84     4847.83     99.14 o 
   6   1   2     2504.57     2654.94    106.65 o 
   7   1   2      325.48      305.57     45.91 o 
   8   1   2      994.00     1091.01     78.01 o 
   9   1   2      626.98      620.96     69.32 o 
  10   1   2      101.64       66.44     56.57 o 
  11   1   2      356.10      395.52     70.67 o 
 -12   2   2        1.05      -37.11     46.98 o 
 -11   2   2       20.56       22.78     44.58 o 
 -10   2   2       38.40       53.03     41.26 o 
  -9   2   2        0.02       -8.69     30.31 o 
  -8   2   2       64.97       58.31     31.44 o 
  -7   2   2      849.10     1044.02     61.47 o 
  -6   2   2     1230.78     1292.29     44.90 o 
  -5   2   2       34.29       13.20      9.05 o 
  -4   2   2       35.37       31.48     16.52 o 
  -3   2   2     6001.38     5817.24    169.59 o 
  -2   2   2    38829.77    37806.28    660.18 o 
  -1   2   2      125.69      288.89     12.33 o 
   0   2   2      613.71      727.19     21.49 o 
   1   2   2    26194.58    28030.08    575.96 o 
   2   2   2    36924.98    40389.29    704.05 o 
   3   2   2       42.10       35.63     13.52 o 
   4   2   2       11.52       36.49     17.37 o 
   5   2   2     1136.18     1249.38     38.90 o 
   6   2   2      197.26      222.28     52.99 o 
   7   2   2        6.87      -15.43     30.37 o 
   8   2   2       10.08       43.77     47.93 o 
   9   2   2        5.58      -21.86     36.53 o 
  10   2   2      520.34      397.71     65.48 o 
  11   2   2       23.77       40.07     51.00 o 
 -12   3   2      323.89      329.66     72.05 o 
 -11   3   2      515.13      590.69     72.16 o 
 -10   3   2      205.23      233.87     50.36 o 
  -9   3   2        1.52       54.89     36.16 o 
  -8   3   2        0.46        5.76     28.00 o 
  -7   3   2      964.18      955.60     42.03 o 
  -6   3   2      137.47      191.27     20.47 o 
  -5   3   2     3900.16     4407.64     93.20 o 
  -4   3   2      104.82      101.41     11.96 o 
  -3   3   2      118.05      206.36     18.79 o 
  -2   3   2    49264.20    48242.23    840.69 o 
  -1   3   2      206.27      172.53     19.95 o 
   0   3   2     3480.42     3956.97    108.05 o 
   1   3   2    12392.25    11487.14    206.78 o 
   2   3   2    37783.61    41195.03    752.66 o 
   3   3   2     3826.93     4097.19     83.66 o 
   4   3   2     4879.54     5310.50    106.10 o 
   5   3   2       19.41        8.49     16.78 o 
   6   3   2     1452.34     1541.13     95.74 o 
   7   3   2      543.30      706.96     61.43 o 
   8   3   2      347.55      388.53     54.95 o 
   9   3   2       36.54       40.70     41.45 o 
  10   3   2      441.06      425.25     66.60 o 
  11   3   2       41.38       -2.95     47.50 o 
 -12   4   2      171.68      212.08     67.08 o 
 -11   4   2       85.50       89.33     48.27 o 
 -10   4   2      161.07      151.06     47.47 o 
  -9   4   2      964.68     1047.18    120.09 o 
  -8   4   2     2168.09     2237.46     99.76 o 
  -7   4   2     2764.79     3083.77     86.95 o 
  -6   4   2     1411.06     1542.92     51.95 o 
  -5   4   2     5734.02     6254.04    378.31 o 
  -4   4   2      867.66      722.36     26.79 o 
  -3   4   2     5971.41     5500.05    118.65 o 
  -2   4   2       19.60        3.74      7.29 o 
  -1   4   2     9509.43     8127.45    150.28 o 
   0   4   2       87.20      199.72     10.38 o 
   1   4   2       75.47       97.23     10.68 o 
   2   4   2       53.80       34.11     10.76 o 
   3   4   2     5234.21     5299.59    104.92 o 
   4   4   2     8044.38     9052.37    171.15 o 
   5   4   2      712.29      852.11     30.57 o 
   6   4   2      126.43      137.32     26.56 o 
   7   4   2     1645.22     1764.59     91.74 o 
   8   4   2     1525.63     1570.00     91.02 o 
   9   4   2      371.39      418.01     68.33 o 
  10   4   2      126.94       86.02     50.57 o 
  11   4   2       10.27       41.08     52.64 o 
 -12   5   2      189.12      141.63     62.51 o 
 -11   5   2      312.77      199.66     59.07 o 
 -10   5   2      293.23      327.90     56.60 o 
  -9   5   2        1.22      -50.57     33.97 o 
  -8   5   2        0.72       12.10     29.09 o 
  -7   5   2       16.16       12.21     17.17 o 
  -6   5   2     2427.20     2517.50     73.82 o 
  -5   5   2     7779.32     8547.54    293.41 o 
  -4   5   2    17461.26    18326.32    372.55 o 
  -3   5   2    19798.41    19385.61    345.49 o 
  -2   5   2      718.86      752.13     23.69 o 
  -1   5   2    21321.59    20791.87    369.98 o 
   0   5   2    15455.66    14293.31    231.80 o 
   1   5   2      339.43      504.80     50.14 o 
   2   5   2     3694.04     4147.98     84.19 o 
   3   5   2     2247.82     2550.38     73.55 o 
   4   5   2      152.30      290.51     18.11 o 
   5   5   2      354.75      435.03     31.54 o 
   6   5   2     1816.95     2018.82     70.11 o 
   7   5   2      620.28      677.14     60.69 o 
   8   5   2      740.62     1034.34     90.38 o 
   9   5   2      119.16      127.82     58.48 o 
  10   5   2      294.99      251.47     59.96 o 
  11   5   2      145.89       92.61     56.64 o 
 -12   6   2       57.58       56.81     55.61 o 
 -11   6   2       28.39       17.37     47.68 o 
 -10   6   2      298.20      256.33     68.39 o 
  -9   6   2      133.57      108.68     55.86 o 
  -8   6   2      475.93      547.84     54.31 o 
  -7   6   2      620.42      659.78     38.63 o 
  -6   6   2     1011.12     1234.00     48.61 o 
  -5   6   2       18.46       21.83     11.21 o 
  -4   6   2     1768.28     1839.94     45.39 o 
  -3   6   2     2388.18     2344.20     53.11 o 
  -2   6   2     5912.84     5283.15    102.27 o 
  -1   6   2    34013.77    33772.21    533.59 o 
   0   6   2     2345.81     1923.50     40.14 o 
   1   6   2     2483.72     2428.31     53.55 o 
   2   6   2     2860.79     3205.48     68.91 o 
   3   6   2      236.42      251.54     17.10 o 
   4   6   2      673.22      786.78     34.54 o 
   5   6   2      169.08      194.20     25.34 o 
   6   6   2       41.72       38.49     22.38 o 
   7   6   2      192.95      124.06     40.56 o 
   8   6   2       71.73       43.56     44.31 o 
   9   6   2        7.53       17.80     40.97 o 
  10   6   2       62.71       23.21     46.06 o 
  11   6   2       19.78      -34.40    104.55 o 
 -12   7   2      225.32      213.85     62.25 o 
 -11   7   2      228.32      200.48     58.60 o 
 -10   7   2        4.14      -62.56     56.73 o 
  -9   7   2       19.48       21.46     37.83 o 
  -8   7   2      130.89      150.64     41.01 o 
  -7   7   2      144.61      189.89     26.43 o 
  -6   7   2      334.72      377.87     34.77 o 
  -5   7   2     2445.18     2448.81     64.35 o 
  -4   7   2     3337.45     3594.83     99.69 o 
  -3   7   2      792.51      684.25     26.37 o 
  -2   7   2     2570.15     2543.92     86.64 o 
  -1   7   2       65.24       68.48     10.46 o 
   0   7   2     2391.93     2038.75     43.16 o 
   1   7   2      797.76      824.47     26.73 o 
   2   7   2       75.70       77.06     10.84 o 
   3   7   2      265.17      463.62     60.78 o 
   4   7   2     5471.42     5916.32    118.94 o 
   5   7   2      102.67       76.95     22.45 o 
   6   7   2       93.43       84.14     24.94 o 
   7   7   2      537.43      676.13     76.76 o 
   8   7   2       32.79       50.13     37.92 o 
   9   7   2       67.73       64.91     58.32 o 
  10   7   2      247.46      151.01     57.99 o 
  11   7   2       36.29       51.37     65.21 o 
 -12   8   2       13.04       -0.56     52.24 o 
 -11   8   2       71.18       -1.43     48.72 o 
 -10   8   2      754.62      801.86     78.38 o 
  -9   8   2     1694.77     1771.96     98.76 o 
  -8   8   2      771.13      697.18     70.08 o 
  -7   8   2     1470.14     1428.84     58.84 o 
  -6   8   2     1785.65     2108.18     94.43 o 
  -5   8   2     1097.17     1151.93     36.52 o 
  -4   8   2     6061.05     6039.43    120.67 o 
  -3   8   2      741.17      591.60     25.29 o 
  -2   8   2     5498.96     5297.46    117.57 o 
  -1   8   2      143.56      162.06     19.25 o 
   0   8   2      438.99      511.37     45.44 o 
   1   8   2      560.16      508.22     22.16 o 
   2   8   2     5810.65     6072.13    119.66 o 
   3   8   2     7623.15     7701.20    149.55 o 
   4   8   2       46.19      104.25     15.02 o 
   5   8   2      703.28      761.79     54.33 o 
   6   8   2        0.78       33.16     23.31 o 
   7   8   2     1141.02     1002.07     75.59 o 
   8   8   2      344.01      459.31     86.71 o 
   9   8   2      241.39      237.09     56.33 o 
  10   8   2       97.04      116.18     55.83 o 
  11   8   2        1.76      -25.54     53.79 o 
 -11   9   2      316.65      382.08     70.21 o 
 -10   9   2      128.24      121.82     49.44 o 
  -9   9   2      104.33       92.16     44.59 o 
  -8   9   2       26.17        8.20     24.04 o 
  -7   9   2      280.36      263.07     31.32 o 
  -6   9   2     3821.33     3710.37    104.39 o 
  -5   9   2     1448.99     1432.25     43.24 o 
  -4   9   2     8142.73     7989.01    155.44 o 
  -3   9   2      794.81      795.71     30.23 o 
  -2   9   2      487.88      449.15     22.12 o 
  -1   9   2    16439.91    16331.85    267.09 o 
   0   9   2     3007.03     3037.53     61.25 o 
   1   9   2     2756.31     2521.77     82.44 o 
   2   9   2      443.18      417.02     21.90 o 
   3   9   2     1838.16     2062.96     47.37 o 
   4   9   2        3.06       -2.46     19.85 o 
   5   9   2      471.06      433.94     45.96 o 
   6   9   2     2046.81     2145.48     76.24 o 
   7   9   2      556.21      568.78     50.48 o 
   8   9   2      485.10      394.74     58.66 o 
   9   9   2        6.09       29.43     92.90 o 
  10   9   2       88.49      128.76     56.58 o 
 -11  10   2       21.92       90.30     53.37 o 
 -10  10   2       27.84        2.09     42.47 o 
  -9  10   2      149.63      169.69     50.25 o 
  -8  10   2       23.55       17.47     21.00 o 
  -7  10   2        6.96       22.23     22.60 o 
  -6  10   2      134.89      154.75     37.92 o 
  -5  10   2      996.82     1060.15     43.15 o 
  -4  10   2       51.35       56.03     14.81 o 
  -3  10   2       24.46        4.52     13.16 o 
  -2  10   2      675.09      780.60     29.84 o 
  -1  10   2     7812.53     8469.71    185.50 o 
   0  10   2     2769.42     2909.68     60.76 o 
   1  10   2     2628.64     2734.62     64.00 o 
   2  10   2      580.04      548.55     28.59 o 
   3  10   2      678.20      830.44     28.38 o 
   4  10   2       31.33       15.74     11.98 o 
   5  10   2      280.99      358.30     33.99 o 
   6  10   2       86.19      141.14     53.34 o 
   7  10   2      889.72      891.93     54.19 o 
   8  10   2      119.55      153.76     47.51 o 
   9  10   2        9.96      -11.98     88.14 o 
  10  10   2       72.15       59.63     99.08 o 
 -11  11   2      135.65      118.80     43.58 o 
 -10  11   2        5.99       17.86     33.03 o 
  -9  11   2      342.38      359.39     81.59 o 
  -8  11   2      186.25      165.51     29.16 o 
  -7  11   2      177.51      196.44     31.83 o 
  -6  11   2      779.54     1000.14    141.06 o 
  -5  11   2       54.60       71.00     20.16 o 
  -4  11   2     6659.34     6347.43    129.94 o 
  -3  11   2      362.06      373.09     26.30 o 
  -2  11   2      553.96      458.13     40.15 o 
  -1  11   2     1674.40     2095.73     84.48 o 
   0  11   2      211.69      300.68     40.09 o 
   1  11   2     3169.28     3472.04     95.34 o 
   2  11   2      175.17      197.19     18.65 o 
   3  11   2       88.24       93.48     15.96 o 
   4  11   2       48.09       53.40     16.80 o 
   5  11   2        8.38       22.04     23.69 o 
   6  11   2      120.18      174.58     39.71 o 
   7  11   2      206.20      165.68     33.70 o 
   8  11   2      135.99       61.04    108.82 o 
   9  11   2       21.53      -14.48     43.79 o 
  10  11   2      259.28      260.77     65.08 o 
 -11  12   2       39.22        4.15     50.73 o 
 -10  12   2      202.60      166.55     44.23 o 
  -9  12   2      749.87      705.51     58.69 o 
  -8  12   2     1110.25     1119.17     53.04 o 
  -7  12   2     1725.45     1786.73     72.30 o 
  -6  12   2       59.93       22.78     23.18 o 
  -5  12   2      244.29      275.55     24.82 o 
  -4  12   2     3971.08     3880.63     88.80 o 
  -3  12   2     3362.72     3392.18    104.20 o 
  -2  12   2     5680.35     5693.41    149.91 o 
  -1  12   2     8424.56     8622.75    151.82 o 
   0  12   2      125.34      106.30     19.20 o 
   1  12   2     2651.58     2527.68     69.52 o 
   2  12   2     1284.53     1225.67     41.07 o 
   3  12   2     7427.88     7432.65    150.10 o 
   4  12   2     2061.15     2032.48     51.57 o 
   5  12   2      891.33      874.29     46.50 o 
   6  12   2       73.02       31.34     21.65 o 
   7  12   2      376.01      369.33     42.37 o 
   8  12   2      483.88      548.91     66.53 o 
   9  12   2      909.89      768.94     81.04 o 
  10  12   2      146.65       81.48     52.89 o 
 -11  13   2      265.64      233.11     59.12 o 
 -10  13   2      132.83      103.54     41.44 o 
  -9  13   2        0.64       23.18     31.81 o 
  -8  13   2        0.53       19.62     23.39 o 
  -7  13   2      391.97      338.52     47.27 o 
  -6  13   2     1414.12     1345.46     62.29 o 
  -5  13   2     3370.23     3226.20     98.00 o 
  -4  13   2     2226.21     2173.80     60.71 o 
  -3  13   2       24.68       19.97     15.16 o 
  -2  13   2      909.57     1032.16     38.31 o 
  -1  13   2     1808.51     1637.59     43.86 o 
   0  13   2     6840.07     6524.05    121.41 o 
   1  13   2     3087.87     3101.25     81.10 o 
   2  13   2      320.78      354.91     25.49 o 
   3  13   2      162.02      204.60     21.47 o 
   4  13   2      271.15      260.27     22.49 o 
   5  13   2     2357.89     2329.94     69.84 o 
   6  13   2     1195.51     1124.33     49.73 o 
   7  13   2      797.60      823.54     46.40 o 
   8  13   2      673.24      648.70     55.33 o 
   9  13   2       34.70      -40.00     45.48 o 
  10  13   2      344.09      229.99     63.72 o 
 -11  14   2       18.05       16.22     42.28 o 
 -10  14   2        2.43      -67.06     51.01 o 
  -9  14   2       55.12       56.31     36.27 o 
  -8  14   2      120.65       91.00     28.45 o 
  -7  14   2      151.82      121.20     31.94 o 
  -6  14   2        0.14      -21.54     29.50 o 
  -5  14   2       76.59       68.01     26.02 o 
  -4  14   2       85.54      103.58     21.53 o 
  -3  14   2       92.03       81.58     19.02 o 
  -2  14   2        1.67       29.56     16.47 o 
  -1  14   2     1339.51     1360.24     53.87 o 
   0  14   2       39.45       30.60     14.60 o 
   1  14   2       16.93       30.04     17.48 o 
   2  14   2        6.17        4.76     15.42 o 
   3  14   2      109.72      117.52     20.60 o 
   4  14   2      290.66      331.87     44.96 o 
   5  14   2      216.19      217.31     27.57 o 
   6  14   2        0.91       11.42     21.89 o 
   7  14   2      494.76      498.93     40.04 o 
   8  14   2      338.58      407.12     79.77 o 
   9  14   2        2.17      -24.78     44.86 o 
  10  14   2        3.94       13.48     52.53 o 
 -10  15   2       24.83        6.94     40.81 o 
  -9  15   2      155.29       81.57     55.07 o 
  -8  15   2        8.97        5.81     30.64 o 
  -7  15   2        1.59       -6.45     26.79 o 
  -6  15   2      262.28      273.35     57.13 o 
  -5  15   2     1082.22     1114.51     57.73 o 
  -4  15   2      130.04      129.13     25.84 o 
  -3  15   2      558.28      701.76     44.19 o 
  -2  15   2      199.66      232.03     23.77 o 
  -1  15   2      310.86      352.05     28.18 o 
   0  15   2      334.61      322.03     45.26 o 
   1  15   2       68.63       59.04     21.26 o 
   2  15   2      462.07      514.95     54.87 o 
   3  15   2       40.81       11.71     19.16 o 
   4  15   2       10.00       15.13     24.69 o 
   5  15   2      174.08      196.68     44.06 o 
   6  15   2      747.18      685.00     43.22 o 
   7  15   2      930.85      852.58     63.49 o 
   8  15   2       75.59       99.12     45.93 o 
   9  15   2       74.33       12.64     62.20 o 
 -10  16   2      622.95      577.04     73.02 o 
  -9  16   2     1544.42     1406.20    155.48 o 
  -8  16   2      164.79      114.39     45.43 o 
  -7  16   2      327.41      364.97     63.92 o 
  -6  16   2      691.97      691.71     50.83 o 
  -5  16   2       11.21      -25.41     31.66 o 
  -4  16   2     6113.00     6112.27    133.86 o 
  -3  16   2     2510.72     2618.37     72.47 o 
  -2  16   2     1113.30     1127.33     46.23 o 
  -1  16   2     2210.55     2071.10     64.51 o 
   0  16   2       44.84       48.09     17.47 o 
   1  16   2      243.66      257.24     26.86 o 
   2  16   2     1057.01      981.19     43.65 o 
   3  16   2     5930.40     6122.56    133.76 o 
   4  16   2     2994.20     3019.27     98.96 o 
   5  16   2     1298.43     1321.13     88.81 o 
   6  16   2       76.60       71.01     38.99 o 
   7  16   2       79.28      107.89     41.75 o 
   8  16   2      657.25      563.61     71.55 o 
   9  16   2      722.36      668.04     80.57 o 
 -10  17   2       35.59       58.53     44.42 o 
  -9  17   2      246.96      255.29     80.04 o 
  -8  17   2       13.91      -29.70     34.93 o 
  -7  17   2      375.66      399.30     45.99 o 
  -6  17   2      519.79      468.71     60.85 o 
  -5  17   2     2117.91     2025.87     79.21 o 
  -4  17   2     1579.91     1704.97     59.24 o 
  -3  17   2     1013.48     1049.78     46.23 o 
  -2  17   2     1797.95     1886.46     60.87 o 
  -1  17   2     1651.98     1619.49     58.01 o 
   0  17   2     1420.46     1288.43     52.06 o 
   1  17   2     3960.11     3990.68    117.95 o 
   2  17   2       57.64       76.08     22.66 o 
   3  17   2      342.81      375.81     43.17 o 
   4  17   2      284.36      237.99     38.19 o 
   5  17   2      423.97      395.43     42.22 o 
   6  17   2     1474.59     1290.46     66.55 o 
   7  17   2     1645.59     1562.24     76.14 o 
   8  17   2       30.53      -18.55     33.97 o 
   9  17   2      246.17      181.53     59.05 o 
 -10  18   2       12.18       75.64     49.16 o 
  -9  18   2       87.79       27.61     33.61 o 
  -8  18   2       21.83       -7.32     43.71 o 
  -7  18   2      197.34      215.47     51.59 o 
  -6  18   2     1303.99     1420.09     86.63 o 
  -5  18   2      197.58      282.84     38.74 o 
  -4  18   2      500.37      462.70     35.53 o 
  -3  18   2      662.68      736.68     40.83 o 
  -2  18   2      617.03      647.75     38.50 o 
  -1  18   2      837.73      766.46     70.40 o 
   0  18   2      739.13      823.01     65.71 o 
   1  18   2      427.51      400.63     33.04 o 
   2  18   2     1246.83     1304.33     52.90 o 
   3  18   2      268.50      253.66     46.01 o 
   4  18   2       29.67       18.97     64.56 o 
   5  18   2      115.21      146.05     33.90 o 
   6  18   2       90.88       67.88     40.84 o 
   7  18   2       29.36       18.91     36.90 o 
   8  18   2       12.69        7.64     33.05 o 
   9  18   2       35.07      -11.48     47.82 o 
  -9  19   2      104.56       76.62     37.62 o 
  -8  19   2        0.19      -31.98     35.82 o 
  -7  19   2        0.39       -5.00     36.71 o 
  -6  19   2       10.43       14.29     35.16 o 
  -5  19   2      692.34      709.41     66.45 o 
  -4  19   2       84.17      132.30     27.13 o 
  -3  19   2      934.30     1053.74     49.25 o 
  -2  19   2      946.92     1129.32     50.35 o 
  -1  19   2      474.51      469.43     53.39 o 
   0  19   2      569.92      632.76     59.70 o 
   1  19   2        2.21      -24.03     20.08 o 
   2  19   2      188.12      202.94     29.56 o 
   3  19   2       57.30       43.64     27.05 o 
   4  19   2       45.97      126.44     42.96 o 
   5  19   2      736.46      722.68    129.66 o 
   6  19   2      102.37      146.30     37.47 o 
   7  19   2       90.88       78.76     36.06 o 
   8  19   2       24.99      -10.12     34.50 o 
  -9  20   2       87.54       46.14     36.93 o 
  -8  20   2     1204.55     1223.03     90.58 o 
  -7  20   2      283.09      244.80     54.36 o 
  -6  20   2      728.86      831.47     74.40 o 
  -5  20   2      263.54      151.86     57.66 o 
  -4  20   2       11.68      -16.67     26.46 o 
  -3  20   2     2602.04     2701.92     94.82 o 
  -2  20   2     5562.57     5989.40    137.90 o 
  -1  20   2     1867.32     1858.70     76.52 o 
   0  20   2       24.66       23.58     22.90 o 
   1  20   2      443.94      440.27     43.75 o 
   2  20   2      891.79      975.64     56.17 o 
   3  20   2      891.50      905.28     54.78 o 
   4  20   2      492.21      528.28     63.00 o 
   5  20   2       58.68       19.31     42.47 o 
   6  20   2      154.90      207.41     51.05 o 
   7  20   2      102.37       79.34     37.41 o 
   8  20   2       41.28       61.81     37.35 o 
  -9  21   2      180.82      183.38     44.68 o 
  -8  21   2       47.85       14.23     45.23 o 
  -7  21   2      350.02      346.94     69.37 o 
  -6  21   2      150.47      162.68     50.88 o 
  -5  21   2      225.60      118.03     46.60 o 
  -4  21   2      174.01      148.06     43.01 o 
  -3  21   2        3.04      -32.50     43.38 o 
  -2  21   2      157.09      185.75     34.47 o 
  -1  21   2      144.11      117.68     33.32 o 
   0  21   2      824.18      824.58     48.82 o 
   1  21   2     1272.82     1329.96     65.75 o 
   2  21   2        3.54      -21.76     24.28 o 
   3  21   2       88.86       71.14     29.56 o 
   4  21   2      269.44      314.57     56.97 o 
   5  21   2      839.67      794.65     77.20 o 
   6  21   2       43.48       46.17     35.08 o 
   7  21   2       97.69       74.66     38.13 o 
   8  21   2        2.17       33.14     37.89 o 
  -8  22   2      481.59      511.19     70.94 o 
  -7  22   2       43.51      -15.21     41.62 o 
  -6  22   2       84.40       10.93     44.63 o 
  -5  22   2      175.22      148.34     50.16 o 
  -4  22   2      173.18      212.32     38.25 o 
  -3  22   2       13.02       16.53     28.54 o 
  -2  22   2       15.69       -8.23     26.11 o 
  -1  22   2      157.32      202.56     37.45 o 
   0  22   2       98.19      129.61     34.37 o 
   1  22   2      640.95      667.74     50.47 o 
   2  22   2      714.22      717.96     52.83 o 
   3  22   2      144.50      156.25     35.12 o 
   4  22   2      885.54      925.86     79.36 o 
   5  22   2       90.76       83.57     50.10 o 
   6  22   2        1.49        9.25     34.43 o 
   7  22   2       33.30       32.22     42.82 o 
  -8  23   2       15.74       -9.93     47.94 o 
  -7  23   2      174.63       98.86     53.25 o 
  -6  23   2       67.68      107.67     96.12 o 
  -5  23   2        0.26       -8.05     41.46 o 
  -4  23   2      212.91      251.46     56.34 o 
  -3  23   2       14.15       -6.07     30.08 o 
  -2  23   2      184.40      159.88     50.67 o 
  -1  23   2       10.59        9.25     28.16 o 
   0  23   2        2.46        6.47     27.66 o 
   1  23   2       25.04       25.47     27.89 o 
   2  23   2      128.74      132.66     34.25 o 
   3  23   2       92.14      100.77     34.04 o 
   4  23   2      100.53       74.82     47.08 o 
   5  23   2       23.68       44.19     47.49 o 
   6  23   2       93.99       93.01     38.91 o 
   7  23   2        3.38       -1.37     35.53 o 
  -7  24   2       81.55       33.22     51.48 o 
  -6  24   2       12.97       12.73     47.51 o 
  -5  24   2      251.22      285.39    112.43 o 
  -4  24   2       10.59        8.09     42.59 o 
  -3  24   2       31.35       -9.29     29.42 o 
  -2  24   2      518.38      532.22     61.80 o 
  -1  24   2      441.02      588.01     52.72 o 
   0  24   2       22.63       65.05     33.01 o 
   1  24   2       31.15       20.33     30.55 o 
   2  24   2      453.77      483.97     48.34 o 
   3  24   2      962.92     1091.80     95.52 o 
   4  24   2      121.04      186.67     55.84 o 
   5  24   2      108.59      202.73     59.89 o 
   6  24   2        5.30       54.94     38.10 o 
  -7  25   2      139.47       78.63     55.38 o 
  -6  25   2      347.54      424.72     70.22 o 
  -5  25   2      584.51      749.30     83.95 o 
  -4  25   2      344.98      409.86     70.52 o 
  -3  25   2        1.95       11.56     32.37 o 
  -2  25   2      112.09      231.75     42.71 o 
  -1  25   2      195.79      274.83     44.30 o 
   0  25   2      903.66      906.52     73.99 o 
   1  25   2      257.19      319.52     44.94 o 
   2  25   2       20.78       34.81     43.97 o 
   3  25   2       10.95       46.93     46.83 o 
   4  25   2      163.67      239.87     94.32 o 
   5  25   2      950.04     1078.55     93.85 o 
   6  25   2      357.67      265.54     65.83 o 
  -6  26   2       10.71        8.26     51.44 o 
  -5  26   2       23.10      -16.05     48.91 o 
  -4  26   2      301.76      386.11     93.28 o 
  -3  26   2      440.32      469.21     52.35 o 
  -2  26   2      953.13     1042.64    108.81 o 
  -1  26   2      465.37      484.50     53.31 o 
   0  26   2       54.01       40.44     40.01 o 
   1  26   2        0.51       33.85     48.97 o 
   2  26   2       37.67       45.36     36.17 o 
   3  26   2      261.35      175.77     57.52 o 
   4  26   2      175.60      267.30     64.25 o 
   5  26   2        9.97      102.89     75.06 o 
  -6  27   2        7.43       12.20     51.98 o 
  -5  27   2       34.89       98.50     55.08 o 
  -4  27   2      124.59      141.96     57.34 o 
  -3  27   2       39.48       -5.79     37.70 o 
  -2  27   2        0.94      -16.65     32.99 o 
  -1  27   2       24.09       48.15     82.50 o 
   0  27   2       64.80       84.32     44.04 o 
   1  27   2       87.97       49.06     51.88 o 
   2  27   2      168.52      154.11     51.90 o 
   3  27   2        4.45       47.29     75.99 o 
   4  27   2        2.02       -1.34     62.97 o 
   5  27   2        8.74       93.00     59.30 o 
  -5  28   2       17.45       -2.25     51.77 o 
  -4  28   2       32.39       31.13     52.29 o 
  -3  28   2      293.02      341.92     52.20 o 
  -2  28   2      514.95      536.56    134.75 o 
  -1  28   2      354.83      364.94     61.32 o 
   0  28   2        9.57       89.07     82.28 o 
   1  28   2      176.89      147.60     47.74 o 
   2  28   2      344.92      319.65     49.84 o 
   3  28   2      160.80      216.97    147.82 o 
   4  28   2      231.74      280.23    118.12 o 
  -4  29   2      190.91      207.50     63.57 o 
  -3  29   2        4.27      -35.09     35.66 o 
  -2  29   2      214.78      244.40     48.90 o 
  -1  29   2      256.04      285.76     59.06 o 
   0  29   2      479.99      390.85     63.06 o 
   1  29   2      356.59      320.25     60.77 o 
   2  29   2      122.89      115.42     41.61 o 
   3  29   2       23.01       74.77     57.44 o 
  -2  30   2      319.84      371.62     55.24 o 
  -1  30   2      163.13       55.48     47.98 o 
   0  30   2       15.25      -47.44     41.52 o 
   1  30   2       79.82       26.30     57.17 o 
 -12   1   3       12.67       -3.28     47.07 o 
 -11   1   3       15.11       30.93     41.40 o 
 -10   1   3      108.89      149.94     45.49 o 
  -9   1   3     1705.57     1695.17    122.44 o 
  -8   1   3      423.45      419.06     46.70 o 
  -7   1   3      200.58      269.67     50.72 o 
  -6   1   3     1331.08     1354.63     38.64 o 
  -5   1   3     5906.05     6321.37    123.41 o 
  -4   1   3     6372.49     5799.13    127.82 o 
  -3   1   3     7883.99     7046.96    184.21 o 
  -2   1   3      810.70      635.95     35.10 o 
  -1   1   3    11626.90    12185.19    180.55 o 
   0   1   3      209.21      300.49     13.71 o 
   1   1   3     5210.05     4270.67     85.07 o 
   2   1   3     8118.49    10021.17    185.39 o 
   3   1   3     3791.74     4064.12     84.96 o 
   4   1   3     3511.20     3837.01     82.83 o 
   5   1   3     5756.37     5990.17    121.78 o 
   6   1   3     1425.39     1624.41     83.53 o 
   7   1   3      201.65      230.93     45.62 o 
   8   1   3     1989.61     2173.76    108.74 o 
   9   1   3      106.46      184.06     51.62 o 
  10   1   3       82.18       70.61     64.94 o 
  11   1   3        7.20      -24.59     49.60 o 
 -12   2   3      337.54      357.48     67.24 o 
 -11   2   3      560.71      567.57     67.97 o 
 -10   2   3       66.27       -9.82     36.17 o 
  -9   2   3      398.86      399.42     53.51 o 
  -8   2   3     2332.32     2401.76    101.62 o 
  -7   2   3     5566.55     5671.10    137.53 o 
  -6   2   3     2790.90     2648.48     61.01 o 
  -5   2   3     3317.58     3355.40     81.93 o 
  -4   2   3     7659.99     7995.74    170.88 o 
  -3   2   3      236.12      215.60     22.71 o 
  -2   2   3    21218.10    19043.97    387.71 o 
  -1   2   3     8656.95     7671.26    116.27 o 
   0   2   3     8835.52     7570.25    149.04 o 
   1   2   3       40.10       52.24     12.75 o 
   2   2   3      910.05      899.37     48.47 o 
   3   2   3      593.01      747.58     28.88 o 
   4   2   3     7766.43     7937.29    153.45 o 
   5   2   3     3070.69     3468.50     78.65 o 
   6   2   3     1167.90     1272.13     99.02 o 
   7   2   3      228.87      257.02     70.36 o 
   8   2   3      177.35      111.09     92.08 o 
   9   2   3       27.50       40.63     42.78 o 
  10   2   3     1254.98     1252.70    104.82 o 
 -12   3   3       18.25       48.90     50.81 o 
 -11   3   3      291.51      223.01     54.83 o 
 -10   3   3      103.30       93.40     42.45 o 
  -9   3   3     1215.52     1309.98    120.41 o 
  -8   3   3      228.70      200.80     38.82 o 
  -7   3   3        0.13       -8.97     15.24 o 
  -6   3   3      856.56      865.33     30.29 o 
  -5   3   3     6325.98     6137.80    135.20 o 
  -4   3   3      860.74      835.30     37.70 o 
  -3   3   3     8760.23     8235.05    153.63 o 
  -2   3   3       57.80       23.42      6.84 o 
  -1   3   3     3194.03     2821.06     68.53 o 
   0   3   3        5.24        5.58      7.54 o 
   1   3   3     1538.13     1565.64     40.05 o 
   2   3   3     7720.80     7334.35    147.41 o 
   3   3   3    17256.53    19820.92    356.02 o 
   4   3   3     4241.24     4629.93    124.48 o 
   5   3   3      237.54      287.48     21.04 o 
   6   3   3       89.65       89.06     24.68 o 
   7   3   3     1851.55     2331.64    347.24 o 
   8   3   3     1541.92     1514.00     91.15 o 
   9   3   3      663.90      605.67     69.93 o 
  10   3   3       10.07       -3.71     45.24 o 
 -12   4   3       47.59       27.36     48.44 o 
 -11   4   3        6.99       19.05     42.23 o 
 -10   4   3      348.25      283.01     52.43 o 
  -9   4   3        0.76      -18.23     31.39 o 
  -8   4   3      127.22      145.22     39.01 o 
  -7   4   3       61.32      102.28     29.66 o 
  -6   4   3       88.71       86.92     14.79 o 
  -5   4   3     2017.20     2110.32     57.00 o 
  -4   4   3    13817.34    13950.60    288.15 o 
  -3   4   3       54.78       78.18     11.34 o 
  -2   4   3     1024.71     1000.95     63.06 o 
  -1   4   3      337.25      386.22     18.80 o 
   0   4   3     1439.39     1595.32     35.07 o 
   1   4   3      642.07      819.75     50.65 o 
   2   4   3     3479.78     3468.91     74.51 o 
   3   4   3      703.01      834.25     34.66 o 
   4   4   3     1169.62     1091.23     36.87 o 
   5   4   3     1684.13     1893.15     65.33 o 
   6   4   3       27.99       55.60     24.27 o 
   7   4   3      451.49      438.80     62.42 o 
   8   4   3      339.23      369.98     56.94 o 
   9   4   3        0.31       52.23     47.87 o 
  10   4   3       99.89        6.63     49.48 o 
 -12   5   3       21.57       12.67     52.37 o 
 -11   5   3      125.75      148.20     58.76 o 
 -10   5   3      408.43      441.53     59.64 o 
  -9   5   3      757.44      731.11     64.14 o 
  -8   5   3       23.51       21.82     29.25 o 
  -7   5   3       15.02       35.84     18.58 o 
  -6   5   3     1218.66     1059.90    104.28 o 
  -5   5   3     1767.83     1656.29     48.46 o 
  -4   5   3     2422.96     2435.96     55.99 o 
  -3   5   3     2274.15     2431.94     54.87 o 
  -2   5   3     1556.16     1848.65     53.01 o 
  -1   5   3     1283.79     1033.38     31.72 o 
   0   5   3        4.28        5.74      8.54 o 
   1   5   3      985.96      851.24     31.58 o 
   2   5   3     4160.54     4516.30    122.37 o 
   3   5   3     1334.71     1206.45     38.13 o 
   4   5   3     1245.14     1190.15     39.04 o 
   5   5   3       89.34       32.04     22.04 o 
   6   5   3     1239.35     1335.70     58.18 o 
   7   5   3        3.79       81.32     63.79 o 
   8   5   3      320.64      420.74     59.16 o 
   9   5   3      107.31       74.59     47.41 o 
  10   5   3       17.65      -28.83     44.70 o 
 -12   6   3      612.88      526.24     76.19 o 
 -11   6   3      718.96      796.33     81.81 o 
 -10   6   3        0.96      -27.58     35.88 o 
  -9   6   3      519.52      642.35     61.63 o 
  -8   6   3      170.04      200.46     40.09 o 
  -7   6   3      894.37      857.95     43.57 o 
  -6   6   3     1071.56     1085.47     52.67 o 
  -5   6   3      430.29      453.68     38.99 o 
  -4   6   3      961.03      918.14     30.80 o 
  -3   6   3      329.59      354.45     16.95 o 
  -2   6   3    17113.45    15145.73    315.66 o 
  -1   6   3     4807.56     4149.99     86.59 o 
   0   6   3     3340.56     3168.40     97.88 o 
   1   6   3     3269.33     3013.42     57.60 o 
   2   6   3     1008.18     1053.08     33.91 o 
   3   6   3     1770.98     1780.71     48.00 o 
   4   6   3       13.70       22.00     14.00 o 
   5   6   3     1119.60     1351.94     72.81 o 
   6   6   3      352.62      425.64     43.87 o 
   7   6   3       25.91      -34.67     44.64 o 
   8   6   3      243.90      326.59     86.39 o 
   9   6   3      302.87      189.10     54.35 o 
  10   6   3      254.74      259.97     79.33 o 
 -12   7   3        1.08      -33.88     51.24 o 
 -11   7   3      129.51      163.64     55.01 o 
 -10   7   3      216.48      213.46     52.96 o 
  -9   7   3      404.78      532.72     60.28 o 
  -8   7   3      247.77      260.42     43.93 o 
  -7   7   3      709.83      694.85     40.24 o 
  -6   7   3        2.08       -4.77     17.90 o 
  -5   7   3     2818.75     2570.67     69.13 o 
  -4   7   3     7366.25     7446.89    144.24 o 
  -3   7   3     2900.27     2848.43     63.55 o 
  -2   7   3     1812.94     1698.12     59.95 o 
  -1   7   3        0.36        1.94     11.24 o 
   0   7   3      466.00      504.57     27.45 o 
   1   7   3     8664.87     8148.01    140.93 o 
   2   7   3     7457.06     7214.14    140.81 o 
   3   7   3      484.29      472.89     36.09 o 
   4   7   3     2142.29     2368.16     79.49 o 
   5   7   3     1138.20     1295.00     82.16 o 
   6   7   3      279.85      361.76     40.06 o 
   7   7   3     2136.90     2458.74    115.73 o 
   8   7   3      239.01      218.10     64.78 o 
   9   7   3        5.20      -33.95     41.39 o 
  10   7   3       12.90      -46.25     56.95 o 
 -12   8   3       20.70        8.69     54.87 o 
 -11   8   3       40.47       70.47     49.13 o 
 -10   8   3        3.86       24.84     41.46 o 
  -9   8   3       77.72       81.24     40.65 o 
  -8   8   3        2.19        7.13     21.88 o 
  -7   8   3      345.05      397.31     38.98 o 
  -6   8   3        2.65      -13.78     16.49 o 
  -5   8   3      115.15      104.56     15.94 o 
  -4   8   3     3586.72     3442.27     76.46 o 
  -3   8   3     1845.39     1743.18     48.61 o 
  -2   8   3     5865.70     5782.41    133.77 o 
  -1   8   3     1504.89     1434.47     42.35 o 
   0   8   3      881.35      776.91     31.26 o 
   1   8   3      441.76      498.81     29.92 o 
   2   8   3      470.17      514.69     22.82 o 
   3   8   3     1016.68     1149.34     38.33 o 
   4   8   3      306.48      473.85     26.16 o 
   5   8   3      214.38      220.34     38.47 o 
   6   8   3      104.51      149.92     30.48 o 
   7   8   3      155.73      136.62     46.16 o 
   8   8   3       46.96      116.13     48.55 o 
   9   8   3        5.92      252.65     91.15 o 
  10   8   3        4.30      -67.21     46.31 o 
 -12   9   3        7.82       -0.45     55.38 o 
 -11   9   3       86.14      152.62     55.59 o 
 -10   9   3      243.93      202.52     53.60 o 
  -9   9   3      721.96      763.45     83.87 o 
  -8   9   3       83.84       89.81     24.31 o 
  -7   9   3      305.35      284.10     32.28 o 
  -6   9   3       15.76        8.63     23.88 o 
  -5   9   3     1342.26     1395.02     95.75 o 
  -4   9   3     5533.87     5406.88    111.67 o 
  -3   9   3     1370.84     1219.00     38.19 o 
  -2   9   3     1310.53     1418.20     74.63 o 
  -1   9   3     9386.04     9210.24    176.96 o 
   0   9   3        8.42       44.43     22.06 o 
   1   9   3        4.67       -1.44      9.24 o 
   2   9   3      940.27      849.77     27.29 o 
   3   9   3     2517.37     2393.83     53.84 o 
   4   9   3      256.08      254.38     21.48 o 
   5   9   3      372.17      481.48     38.28 o 
   6   9   3       58.55       27.59     25.23 o 
   7   9   3       39.65       12.19     37.84 o 
   8   9   3      155.78      148.82     52.96 o 
   9   9   3      108.37       97.75     51.44 o 
  10   9   3        4.88        0.81     50.32 o 
 -11  10   3       62.03       36.51     56.41 o 
 -10  10   3        3.39       -1.10     30.68 o 
  -9  10   3      149.84      147.77     38.44 o 
  -8  10   3     1332.99     1338.49     54.37 o 
  -7  10   3      863.33      978.02     51.97 o 
  -6  10   3      696.90      614.86     40.17 o 
  -5  10   3     1084.03     1058.94     39.07 o 
  -4  10   3     2168.31     2296.32     59.17 o 
  -3  10   3       36.68        6.47     12.30 o 
  -2  10   3    14765.93    14847.51    305.75 o 
  -1  10   3     5079.90     4797.42    102.89 o 
   0  10   3     5675.75     5144.73    124.57 o 
   1  10   3     3120.29     3020.40     69.41 o 
   2  10   3     1954.38     1813.55     43.45 o 
   3  10   3     2292.23     2226.66     51.97 o 
   4  10   3     1266.87     1149.57     41.71 o 
   5  10   3     2138.30     2140.12     76.20 o 
   6  10   3      749.39      816.68     50.18 o 
   7  10   3      310.79      311.54     50.04 o 
   8  10   3      118.40      136.20     49.13 o 
   9  10   3      235.76      143.63     54.40 o 
  10  10   3      283.27      249.26     71.94 o 
 -11  11   3      339.83      245.92     58.66 o 
 -10  11   3      226.36      215.23     66.08 o 
  -9  11   3      188.26      193.79     65.04 o 
  -8  11   3      971.29     1084.96     58.04 o 
  -7  11   3       32.06       38.35     24.17 o 
  -6  11   3       99.81      116.77     36.98 o 
  -5  11   3     5701.41     5493.14    116.96 o 
  -4  11   3      885.08      785.10     34.24 o 
  -3  11   3      254.38      245.04     26.31 o 
  -2  11   3      395.85      408.85     23.24 o 
  -1  11   3      452.44      444.27     44.60 o 
   0  11   3     5145.59     5432.51    115.32 o 
   1  11   3    11198.87    10758.94    204.61 o 
   2  11   3       98.92       82.31     13.87 o 
   3  11   3      875.67      736.42     28.49 o 
   4  11   3      579.73      636.44     28.38 o 
   5  11   3     1151.93     1135.23     68.80 o 
   6  11   3     1009.93     1055.22     57.52 o 
   7  11   3     1164.53     1258.74     64.18 o 
   8  11   3      533.43      440.96     63.92 o 
   9  11   3      377.63      248.79     61.98 o 
  10  11   3       11.96      -31.52     49.44 o 
 -11  12   3        1.76       -0.35     38.82 o 
 -10  12   3       10.89      -18.92     30.33 o 
  -9  12   3       30.17      -14.95     38.11 o 
  -8  12   3      264.42      291.30     44.84 o 
  -7  12   3      319.50      307.05     37.02 o 
  -6  12   3       48.63       30.30     24.07 o 
  -5  12   3       85.06       61.41     19.22 o 
  -4  12   3      739.60      784.85     34.58 o 
  -3  12   3     1747.27     1672.37     86.25 o 
  -2  12   3       42.85       36.54     13.70 o 
  -1  12   3     2018.27     2112.03     59.30 o 
   0  12   3       48.14       34.69     15.78 o 
   1  12   3        2.02      -22.27     14.85 o 
   2  12   3      592.05      743.06     33.33 o 
   3  12   3      856.76      844.29     31.20 o 
   4  12   3      225.80      291.08     26.53 o 
   5  12   3        0.93      -11.40     18.50 o 
   6  12   3      101.63      121.32     25.86 o 
   7  12   3      138.60      111.14     33.49 o 
   8  12   3        0.11      -34.78     65.65 o 
   9  12   3       19.87       41.03     78.51 o 
  10  12   3       88.44       96.42     56.88 o 
 -11  13   3        1.76       60.09     47.65 o 
 -10  13   3      305.73      272.81     56.98 o 
  -9  13   3      726.10      641.85     58.06 o 
  -8  13   3      408.50      479.27     44.98 o 
  -7  13   3      377.02      390.80     53.45 o 
  -6  13   3       84.37       41.71     33.44 o 
  -5  13   3      801.03      743.06     36.39 o 
  -4  13   3      395.48      325.80     25.86 o 
  -3  13   3       28.07       69.63     17.45 o 
  -2  13   3       77.52      115.42     28.54 o 
  -1  13   3     2479.26     2639.21     70.14 o 
   0  13   3       44.56       16.44     16.21 o 
   1  13   3     1459.15     1425.15     46.38 o 
   2  13   3     2678.37     2678.82     78.16 o 
   3  13   3      207.31      230.23     22.20 o 
   4  13   3       11.40      -15.24     20.70 o 
   5  13   3       25.96       18.70     25.37 o 
   6  13   3      171.12      171.41     33.97 o 
   7  13   3      220.16      209.41     37.75 o 
   8  13   3        1.00       19.01     54.76 o 
   9  13   3       47.20        3.84     47.35 o 
 -11  14   3       51.57       70.19     46.03 o 
 -10  14   3       87.89       46.94     40.94 o 
  -9  14   3      211.43      139.50     45.72 o 
  -8  14   3      773.34      731.44     62.23 o 
  -7  14   3     1133.21     1182.36     95.34 o 
  -6  14   3     2694.71     2601.25     89.56 o 
  -5  14   3      520.99      543.81     33.59 o 
  -4  14   3      448.97      433.30     30.02 o 
  -3  14   3     2229.91     2302.22     97.60 o 
  -2  14   3     3727.25     3404.74     81.37 o 
  -1  14   3     7896.30     7443.78    155.35 o 
   0  14   3       50.53       28.58     16.86 o 
   1  14   3        8.63       16.31     16.27 o 
   2  14   3      999.23      890.74     39.45 o 
   3  14   3      637.92      651.61     29.84 o 
   4  14   3     3033.97     3056.73    103.23 o 
   5  14   3     3171.28     3035.53     98.57 o 
   6  14   3     1908.07     1883.95    131.87 o 
   7  14   3     1128.44     1097.94     63.85 o 
   8  14   3      313.22      221.45     57.88 o 
   9  14   3      375.01      355.37     66.71 o 
 -11  15   3       80.28       46.90     46.64 o 
 -10  15   3      620.74      494.07     69.23 o 
  -9  15   3      266.92      234.29     70.90 o 
  -8  15   3      466.00      344.62     74.46 o 
  -7  15   3      336.29      300.72     46.83 o 
  -6  15   3       79.49       95.90     40.16 o 
  -5  15   3     4574.50     4700.92    109.25 o 
  -4  15   3     4904.09     5080.99    124.93 o 
  -3  15   3      569.81      589.91     33.50 o 
  -2  15   3      765.48      780.32     36.49 o 
  -1  15   3       22.23       11.82     17.67 o 
   0  15   3      165.08      201.08     24.17 o 
   1  15   3     1964.12     1775.45     55.95 o 
   2  15   3     2216.48     2142.21     62.02 o 
   3  15   3      481.47      471.82     45.03 o 
   4  15   3      391.55      362.44     50.53 o 
   5  15   3      417.77      378.04     63.73 o 
   6  15   3     1123.96     1047.03     60.92 o 
   7  15   3     2000.24     1859.77     81.91 o 
   8  15   3      999.02      917.00     93.22 o 
   9  15   3      174.14      146.50     56.20 o 
 -10  16   3        0.17      -28.32     39.10 o 
  -9  16   3      163.73      153.77     37.12 o 
  -8  16   3        5.82       17.66     34.55 o 
  -7  16   3     1004.76      984.40     72.55 o 
  -6  16   3      348.58      387.99     50.35 o 
  -5  16   3      339.38      449.13     51.01 o 
  -4  16   3       27.62       -4.31     22.63 o 
  -3  16   3       52.06       60.03     19.79 o 
  -2  16   3      187.56      176.84     29.96 o 
  -1  16   3      440.17      446.89     33.23 o 
   0  16   3      789.67      839.55     42.17 o 
   1  16   3      132.54      171.32     23.70 o 
   2  16   3       24.73       22.89     22.02 o 
   3  16   3      295.48      282.32     33.74 o 
   4  16   3      191.54      188.65     33.34 o 
   5  16   3      142.93      159.16     34.07 o 
   6  16   3      158.81      114.41     33.51 o 
   7  16   3       48.35       18.86     32.96 o 
   8  16   3      151.11      242.73     59.55 o 
   9  16   3       76.96       81.81     52.61 o 
 -10  17   3       72.20      104.39     47.95 o 
  -9  17   3       68.82       77.83     43.40 o 
  -8  17   3      147.64       76.62     39.65 o 
  -7  17   3      866.40      774.35     67.84 o 
  -6  17   3       89.96      117.99     38.23 o 
  -5  17   3      203.70      186.10     53.62 o 
  -4  17   3       74.40       90.42     35.17 o 
  -3  17   3      351.64      362.10     72.14 o 
  -2  17   3       93.74       74.99     29.68 o 
  -1  17   3      201.23      165.96     33.21 o 
   0  17   3      103.09      147.50     38.31 o 
   1  17   3      696.54      739.00     50.21 o 
   2  17   3        3.75        5.31     22.53 o 
   3  17   3      350.41      325.51     35.57 o 
   4  17   3       43.29       66.87     27.96 o 
   5  17   3      163.60      146.57     34.41 o 
   6  17   3        8.15       28.38     30.90 o 
   7  17   3       44.23       43.61     35.48 o 
   8  17   3       49.22       62.30     45.79 o 
 -10  18   3        4.38        8.59     44.17 o 
  -9  18   3      184.69      118.87     47.45 o 
  -8  18   3       92.08      129.28     51.26 o 
  -7  18   3       53.45       53.85     60.07 o 
  -6  18   3      750.51      801.65    131.52 o 
  -5  18   3       77.64       39.58     36.29 o 
  -4  18   3        0.22       25.05     26.25 o 
  -3  18   3      755.19      669.89     46.45 o 
  -2  18   3     8017.11     8224.05    202.32 o 
  -1  18   3     6098.29     6226.48    141.77 o 
   0  18   3      266.85      262.84     30.41 o 
   1  18   3        5.36       24.42     23.65 o 
   2  18   3      287.42      307.31     35.86 o 
   3  18   3      408.68      338.05     37.36 o 
   4  18   3      799.34      889.65     54.60 o 
   5  18   3      164.17      160.47     79.96 o 
   6  18   3      268.13      148.43     55.20 o 
   7  18   3        1.89       38.46     33.71 o 
   8  18   3      198.33      144.73     56.25 o 
 -10  19   3      100.73       68.31     53.45 o 
  -9  19   3      524.49      481.51     66.46 o 
  -8  19   3      451.68      424.20     89.01 o 
  -7  19   3       23.73       33.50     38.57 o 
  -6  19   3      350.22      335.30     53.35 o 
  -5  19   3      274.64      246.87     52.90 o 
  -4  19   3     2916.08     3258.87    105.49 o 
  -3  19   3      437.79      510.56     64.37 o 
  -2  19   3      439.93      396.50     41.24 o 
  -1  19   3     1837.03     2067.93     69.99 o 
   0  19   3     1045.70     1114.95     84.18 o 
   1  19   3     3088.80     3312.67    193.69 o 
   2  19   3     1267.82     1269.95     63.92 o 
   3  19   3     1173.97     1183.58    102.13 o 
   4  19   3       16.26       -6.74     26.52 o 
   5  19   3       21.80       15.29     28.81 o 
   6  19   3        5.58       49.69     34.79 o 
   7  19   3       41.10       42.81     39.34 o 
   8  19   3       11.51       30.94     37.09 o 
  -9  20   3      103.85       74.18     49.73 o 
  -8  20   3       28.44      -23.96     39.29 o 
  -7  20   3       87.91      112.81     63.46 o 
  -6  20   3      318.16      302.92     55.42 o 
  -5  20   3      118.05      173.57     44.43 o 
  -4  20   3      677.69      640.27     86.25 o 
  -3  20   3     1476.22     1472.12     69.91 o 
  -2  20   3      142.40      135.76     38.09 o 
  -1  20   3      341.68      347.72     40.06 o 
   0  20   3     1681.83     1847.85     68.82 o 
   1  20   3      410.74      483.17     44.35 o 
   2  20   3       52.05       61.31     28.54 o 
   3  20   3      307.17      364.10     40.21 o 
   4  20   3      359.73      354.35     41.50 o 
   5  20   3       26.47       -5.09     29.95 o 
   6  20   3       60.81       16.66     33.33 o 
   7  20   3        0.11      -10.14     33.23 o 
   8  20   3        0.24      -15.77     36.80 o 
  -9  21   3       18.75      -14.42     46.67 o 
  -8  21   3       50.83       -3.03     46.12 o 
  -7  21   3       17.90      -40.50     40.30 o 
  -6  21   3        5.13        0.39     40.32 o 
  -5  21   3      318.77      317.46     56.50 o 
  -4  21   3       19.26       17.34     28.25 o 
  -3  21   3      412.18      471.61     45.29 o 
  -2  21   3      466.86      429.19     45.16 o 
  -1  21   3     1071.16      989.94     53.31 o 
   0  21   3      275.55      265.30     62.04 o 
   1  21   3        6.08       -6.82     25.09 o 
   2  21   3      116.58       42.74     38.41 o 
   3  21   3      357.52      341.97     82.87 o 
   4  21   3       65.29      191.60     51.79 o 
   5  21   3      139.20      126.90     35.81 o 
   6  21   3        0.68       -4.11     32.52 o 
   7  21   3        0.26        9.73     51.04 o 
  -8  22   3      278.91      215.02     60.45 o 
  -7  22   3      995.75     1000.77    221.96 o 
  -6  22   3      524.04      439.18     65.83 o 
  -5  22   3       79.59       77.67     44.31 o 
  -4  22   3        7.69       -5.77     28.68 o 
  -3  22   3       36.91       92.79     33.96 o 
  -2  22   3     1021.24     1201.38     66.93 o 
  -1  22   3      556.12      592.20     50.74 o 
   0  22   3      287.35      345.55     42.30 o 
   1  22   3       15.49       22.60     28.10 o 
   2  22   3        3.10        2.36     27.10 o 
   3  22   3       68.53      116.27     47.63 o 
   4  22   3      423.40      417.87     64.90 o 
   5  22   3      904.50      916.98     83.80 o 
   6  22   3      396.34      341.35     63.56 o 
   7  22   3       77.22      -17.56     35.50 o 
  -8  23   3      126.85       15.47     51.19 o 
  -7  23   3        6.54       35.03     49.23 o 
  -6  23   3      255.34      265.22     60.24 o 
  -5  23   3      174.88      119.71     70.30 o 
  -4  23   3      649.01      599.39     52.82 o 
  -3  23   3      128.93      125.57     35.00 o 
  -2  23   3      168.18      199.95     38.22 o 
  -1  23   3        3.99      -17.60     27.90 o 
   0  23   3      151.73      181.78     37.32 o 
   1  23   3       51.48       26.47     30.73 o 
   2  23   3      537.32      652.72     83.42 o 
   3  23   3      942.29      883.67    138.58 o 
   4  23   3       11.73      -11.38     44.55 o 
   5  23   3      207.34      167.85     56.67 o 
   6  23   3      283.52      313.85     63.43 o 
  -7  24   3      369.56      434.32    184.21 o 
  -6  24   3       90.51       66.96     51.71 o 
  -5  24   3       62.69       83.13     47.32 o 
  -4  24   3      298.64      216.49     41.05 o 
  -3  24   3      288.10      273.16     43.46 o 
  -2  24   3      268.91      282.21     43.12 o 
  -1  24   3      175.77      203.87     40.63 o 
   0  24   3       79.26       61.14     33.19 o 
   1  24   3       16.73       16.54     30.96 o 
   2  24   3      160.61      170.72     39.05 o 
   3  24   3      255.25      300.87     67.84 o 
   4  24   3      412.87      504.19     70.34 o 
   5  24   3      180.38      138.41    112.37 o 
   6  24   3       62.81       59.96     70.68 o 
  -7  25   3        9.08      -18.70     49.21 o 
  -6  25   3       28.97        8.68     48.08 o 
  -5  25   3       38.15      -19.49     42.95 o 
  -4  25   3        4.59      141.35    151.65 o 
  -3  25   3      251.63      205.72     43.35 o 
  -2  25   3       34.98        5.30     32.04 o 
  -1  25   3      378.62      331.72     46.89 o 
   0  25   3      183.97      152.84     40.20 o 
   1  25   3      221.53      168.93     54.42 o 
   2  25   3      142.37      137.13     45.37 o 
   3  25   3       11.14        7.39     45.61 o 
   4  25   3       14.08      -14.70     48.34 o 
   5  25   3       84.69       89.31     56.58 o 
  -6  26   3      251.61      277.60     69.64 o 
  -5  26   3      256.14      268.44     64.72 o 
  -4  26   3        0.58       12.52     46.90 o 
  -3  26   3       47.98       68.25     44.45 o 
  -2  26   3      786.16      940.27    118.85 o 
  -1  26   3      597.41      641.19     58.36 o 
   0  26   3      424.15      384.69     49.67 o 
   1  26   3       31.78       38.01     46.87 o 
   2  26   3        7.91      -25.96     31.78 o 
   3  26   3      156.39      150.83     56.32 o 
   4  26   3      145.96      257.45     70.25 o 
   5  26   3      352.67      429.32     72.57 o 
  -6  27   3       29.42      -31.83     50.45 o 
  -5  27   3      237.70      199.25     63.76 o 
  -4  27   3      516.72      632.51    145.58 o 
  -3  27   3      349.65      476.60     55.72 o 
  -2  27   3      227.29      192.17     43.88 o 
  -1  27   3       48.70       48.26     42.55 o 
   0  27   3      256.38      240.33     55.48 o 
   1  27   3      892.96      987.79    101.86 o 
   2  27   3      809.73      791.74     63.37 o 
   3  27   3      478.75      377.59     69.13 o 
   4  27   3        0.28       46.52     54.06 o 
  -5  28   3       13.11       -0.87     54.08 o 
  -4  28   3       23.41       66.15     70.25 o 
  -3  28   3       96.96      200.17     46.16 o 
  -2  28   3      134.80      187.69     49.10 o 
  -1  28   3      495.48      458.16     87.70 o 
   0  28   3       53.87      109.66     47.53 o 
   1  28   3        2.95       55.83     50.58 o 
   2  28   3       27.09       74.65     51.70 o 
   3  28   3       49.72       59.29     56.56 o 
  -4  29   3       32.78       22.65     66.91 o 
  -3  29   3       63.76       33.63     40.32 o 
  -2  29   3        1.29       -0.79     36.57 o 
  -1  29   3       19.69       -1.54     43.09 o 
   0  29   3        0.06       49.41     45.30 o 
   1  29   3       68.18      107.91     43.71 o 
   2  29   3       11.14       13.65     51.82 o 
  -2  30   3      151.84      176.87     47.94 o 
  -1  30   3      163.73      122.80     64.99 o 
   0  30   3       57.48       -6.02     45.37 o 
 -12   0   4       85.61       60.95     66.96 o 
 -11   0   4      353.37      324.86     82.83 o 
 -10   0   4     2421.61     2365.84    157.45 o 
  -9   0   4      486.69      580.36     79.33 o 
  -8   0   4      129.39      181.53     50.55 o 
  -7   0   4     3725.54     3887.64    122.39 o 
  -6   0   4     1546.04     1513.36     63.10 o 
  -5   0   4     3323.61     3285.12    138.91 o 
  -4   0   4     8070.88     8135.58    299.70 o 
  -3   0   4      738.04      579.48     46.94 o 
  -2   0   4      677.65      609.85     31.56 o 
  -1   0   4     5545.20     4832.85    157.67 o 
   0   0   4     7023.80     6480.53    144.21 o 
   1   0   4     1320.84     1482.79    127.53 o 
   2   0   4     4701.39     4335.87    138.36 o 
   3   0   4       67.56      107.12     32.50 o 
   4   0   4       84.96       70.47     25.20 o 
   5   0   4    12729.33    13989.10    371.40 o 
   6   0   4     1205.57     1369.92    117.73 o 
   7   0   4      206.67      143.99     64.78 o 
   8   0   4      560.52      721.61    103.73 o 
   9   0   4       52.51        4.70     62.92 o 
  10   0   4       81.80       49.79     73.86 o 
 -12   1   4       63.57       24.54     46.93 o 
 -11   1   4        4.75      -34.19     37.96 o 
 -10   1   4       56.09       75.45     40.50 o 
  -9   1   4      914.19      898.89    143.61 o 
  -8   1   4      789.40      800.17     57.88 o 
  -7   1   4      176.65      167.29     22.11 o 
  -6   1   4      762.75      777.17     36.10 o 
  -5   1   4      536.82      550.72     28.51 o 
  -4   1   4      155.41      177.12     21.97 o 
  -3   1   4     2805.93     2565.05     67.61 o 
  -2   1   4     3771.18     3623.77     75.30 o 
  -1   1   4     2407.67     2194.72     40.32 o 
   0   1   4      665.93      707.99     35.91 o 
   1   1   4      306.19      342.15     22.73 o 
   2   1   4     1664.33     1873.97     84.74 o 
   3   1   4    24831.86    27620.09    491.76 o 
   4   1   4     1600.89     1659.18     49.31 o 
   5   1   4      363.77      422.65     38.06 o 
   6   1   4      183.17      244.34     69.26 o 
   7   1   4       25.78       43.74     40.50 o 
   8   1   4       57.13       86.01     45.23 o 
   9   1   4      716.45      745.24     78.14 o 
  10   1   4       20.00      -48.61     54.71 o 
 -12   2   4       14.77        3.21     46.19 o 
 -11   2   4      193.83      209.20    145.80 o 
 -10   2   4      289.28      379.83     54.79 o 
  -9   2   4        7.75       41.26     32.72 o 
  -8   2   4        2.28      -33.69     22.46 o 
  -7   2   4      122.73      123.07     19.95 o 
  -6   2   4      649.43      744.86     31.53 o 
  -5   2   4     7139.62     7351.75    162.64 o 
  -4   2   4       16.41       -6.26     10.82 o 
  -3   2   4     2956.76     2929.46     75.41 o 
  -2   2   4     3088.31     2666.46     59.52 o 
  -1   2   4      921.26     1048.78     23.84 o 
   0   2   4      299.79      320.09     16.28 o 
   1   2   4     8517.03     8043.92    153.11 o 
   2   2   4        3.16       25.75     13.22 o 
   3   2   4       13.22        2.81     14.56 o 
   4   2   4     6745.31     7367.04    146.76 o 
   5   2   4       41.13       36.37     20.40 o 
   6   2   4      266.22      292.49     48.42 o 
   7   2   4      286.23      357.75     54.32 o 
   8   2   4      609.50      603.77     95.96 o 
   9   2   4       64.71       42.73     48.74 o 
  10   2   4        2.04      -20.08     47.96 o 
 -12   3   4       46.19       53.68     47.69 o 
 -11   3   4       97.40       98.39     45.89 o 
 -10   3   4      112.74       76.58     52.03 o 
  -9   3   4     1136.47     1220.39     84.58 o 
  -8   3   4      972.04     1041.34     66.25 o 
  -7   3   4       72.35       61.75     19.13 o 
  -6   3   4      545.04      530.65     29.83 o 
  -5   3   4     4469.97     4534.40    132.84 o 
  -4   3   4     5561.26     5374.48    108.02 o 
  -3   3   4      356.17      362.64     31.99 o 
  -2   3   4     3293.57     3191.29     69.41 o 
  -1   3   4     4390.82     4112.44     67.46 o 
   0   3   4       55.69      179.43     38.45 o 
   1   3   4       53.97      101.83     17.85 o 
   2   3   4      440.66      478.56     24.05 o 
   3   3   4     2251.61     2186.70     56.49 o 
   4   3   4     3165.21     3266.54     77.09 o 
   5   3   4      133.85      191.70     28.43 o 
   6   3   4      338.57      310.93     49.23 o 
   7   3   4     1518.89     1511.91     91.91 o 
   8   3   4      599.78      661.41     70.51 o 
   9   3   4      383.08      445.43     68.85 o 
  10   3   4      176.69       91.52     76.65 o 
 -12   4   4      351.25      335.63     64.13 o 
 -11   4   4      849.36      851.69     78.61 o 
 -10   4   4       56.63       36.06     37.34 o 
  -9   4   4      500.08      484.32     92.90 o 
  -8   4   4       10.93       -3.75     25.66 o 
  -7   4   4     3149.78     3163.72     89.01 o 
  -6   4   4     2486.52     2293.36     63.79 o 
  -5   4   4    14152.01    13514.22    283.70 o 
  -4   4   4     7335.53     6835.03    136.82 o 
  -3   4   4     1037.20     1027.00     30.94 o 
  -2   4   4      774.65      650.05     26.59 o 
  -1   4   4     2821.84     2683.75     61.57 o 
   0   4   4     3073.68     2785.11     55.81 o 
   1   4   4     5016.65     4346.67     96.42 o 
   2   4   4     3121.23     2936.36     81.18 o 
   3   4   4     3328.52     3837.90     86.37 o 
   4   4   4      377.08      527.60     28.34 o 
   5   4   4     3002.81     3488.08    224.00 o 
   6   4   4     3071.92     3162.01    183.49 o 
   7   4   4     1925.62     1748.57     97.58 o 
   8   4   4      193.68      309.73     57.69 o 
   9   4   4       12.89       43.28     47.37 o 
  10   4   4      127.24      142.39     58.98 o 
 -12   5   4      189.25      128.83     54.92 o 
 -11   5   4       78.13       54.92     46.03 o 
 -10   5   4       20.68       56.01     45.90 o 
  -9   5   4      424.07      428.14     52.90 o 
  -8   5   4      630.96      703.60     56.78 o 
  -7   5   4     1649.56     1623.48     68.12 o 
  -6   5   4        5.77      -16.04     12.63 o 
  -5   5   4     1484.85     1460.05     43.51 o 
  -4   5   4      426.89      343.00     20.16 o 
  -3   5   4     7157.02     6933.34    134.02 o 
  -2   5   4     2330.94     2018.64     51.01 o 
  -1   5   4     1153.93      952.39     34.30 o 
   0   5   4      244.09      337.70     16.94 o 
   1   5   4     1283.31     1299.31     38.88 o 
   2   5   4      601.09      458.84     26.78 o 
   3   5   4      545.10      585.27     28.30 o 
   4   5   4      114.81      120.22     19.66 o 
   5   5   4      639.44      710.38     74.88 o 
   6   5   4       18.45       26.55     25.50 o 
   7   5   4      517.20      566.73     62.45 o 
   8   5   4      452.62      640.90    115.49 o 
   9   5   4      461.16      493.87     92.08 o 
  10   5   4      169.25       27.73     49.37 o 
 -12   6   4        0.37       64.43     54.11 o 
 -11   6   4        1.43      -40.54     53.51 o 
 -10   6   4        0.22      -44.96     32.94 o 
  -9   6   4       46.16       -5.69     33.55 o 
  -8   6   4      245.33      281.44     30.30 o 
  -7   6   4        0.39        2.01     20.61 o 
  -6   6   4      436.91      501.46     25.74 o 
  -5   6   4     8871.70     8721.45    168.31 o 
  -4   6   4     5802.37     6210.78    136.40 o 
  -3   6   4     1106.01     1085.90     41.95 o 
  -2   6   4       10.47        1.91     12.11 o 
  -1   6   4     2477.82     2535.61     61.17 o 
   0   6   4        2.83        0.17     10.16 o 
   1   6   4      282.56      273.16     19.32 o 
   2   6   4       13.40        2.84     13.95 o 
   3   6   4        0.45        6.17     14.54 o 
   4   6   4      104.59      145.76     19.77 o 
   5   6   4      295.77      326.18     55.17 o 
   6   6   4      584.34      692.10     46.77 o 
   7   6   4      340.28      480.86     64.23 o 
   8   6   4      413.96      304.12     57.99 o 
   9   6   4       21.05      -47.12     42.56 o 
  10   6   4       11.91      -20.50     52.24 o 
 -12   7   4      121.33       83.35     70.30 o 
 -11   7   4        5.63       -8.42     46.72 o 
 -10   7   4      363.57      362.91     56.60 o 
  -9   7   4      467.96      548.28     57.95 o 
  -8   7   4      804.24      848.70     47.12 o 
  -7   7   4      152.27      204.88     37.87 o 
  -6   7   4        2.92      -18.23     12.16 o 
  -5   7   4       22.35       17.32     16.55 o 
  -4   7   4      946.53      944.95     33.96 o 
  -3   7   4     4061.30     3482.83     90.81 o 
  -2   7   4     2486.14     2320.50     58.80 o 
  -1   7   4     5264.70     5224.58    108.64 o 
   0   7   4      102.93      110.40     12.54 o 
   1   7   4      442.36      499.50     27.18 o 
   2   7   4     3399.59     3271.04     75.18 o 
   3   7   4      267.38      268.52     46.45 o 
   4   7   4      315.00      350.01     36.20 o 
   5   7   4      406.35      481.34     39.48 o 
   6   7   4      105.81       98.55     30.41 o 
   7   7   4        3.59      -53.82     35.88 o 
   8   7   4       89.29      113.99     48.64 o 
   9   7   4       53.51       28.06     48.15 o 
  10   7   4       36.77      -22.88     55.37 o 
 -12   8   4      239.73      178.90     85.13 o 
 -11   8   4      716.69      800.37     82.61 o 
 -10   8   4      346.92      378.03     93.33 o 
  -9   8   4      553.81      563.41     61.14 o 
  -8   8   4       12.53       13.38     19.59 o 
  -7   8   4     1363.50     1364.05     58.00 o 
  -6   8   4     3179.05     3035.44     73.80 o 
  -5   8   4     1944.54     1746.32     49.57 o 
  -4   8   4     9307.29     9510.83    181.88 o 
  -3   8   4     4070.77     3941.75    101.25 o 
  -2   8   4     8875.76     8842.02    172.41 o 
  -1   8   4    11235.54    10235.93    196.22 o 
   0   8   4     7871.57     7325.65    129.46 o 
   1   8   4     5927.28     5475.00    112.21 o 
   2   8   4     1628.13     1510.32     38.62 o 
   3   8   4     1050.94     1067.58     39.82 o 
   4   8   4       74.93       94.66     23.15 o 
   5   8   4     1631.23     1707.38     68.20 o 
   6   8   4     2039.44     2164.01     80.54 o 
   7   8   4       57.08       38.35     40.26 o 
   8   8   4      222.00      204.14     65.05 o 
   9   8   4        0.48      -46.43     80.91 o 
  10   8   4      143.45      129.95     61.57 o 
 -12   9   4       89.48       46.16     50.55 o 
 -11   9   4       13.63       85.25     43.39 o 
 -10   9   4      108.40       69.05     53.80 o 
  -9   9   4      851.75      919.59     60.51 o 
  -8   9   4      339.34      358.06     35.71 o 
  -7   9   4      905.63      885.65     47.74 o 
  -6   9   4       93.28       58.60     21.89 o 
  -5   9   4       54.89       35.42     15.06 o 
  -4   9   4     2758.76     2522.97     62.18 o 
  -3   9   4     1695.83     1568.10     73.14 o 
  -2   9   4     4321.92     3968.25    117.45 o 
  -1   9   4     9117.11     8388.30    165.82 o 
   0   9   4      244.33      271.77     17.24 o 
   1   9   4     4410.30     4167.95     90.43 o 
   2   9   4     4943.96     4802.61     90.95 o 
   3   9   4     4677.59     4771.58    104.41 o 
   4   9   4      267.86      332.49     25.66 o 
   5   9   4       49.89       30.74     31.75 o 
   6   9   4        0.23      -34.19     25.29 o 
   7   9   4      309.86      256.08     52.29 o 
   8   9   4      555.65      603.53     71.04 o 
   9   9   4      372.74      299.63     64.09 o 
  10   9   4      140.74       34.78     61.82 o 
 -12  10   4      178.28      179.73     59.09 o 
 -11  10   4      124.29      140.84     50.01 o 
 -10  10   4       10.59      -13.78     35.94 o 
  -9  10   4       82.33       39.00     30.90 o 
  -8  10   4        0.29        3.34     22.55 o 
  -7  10   4      210.42      256.34     53.96 o 
  -6  10   4       45.83       22.40     20.77 o 
  -5  10   4      873.49      831.34     35.81 o 
  -4  10   4      739.36      680.06     30.67 o 
  -3  10   4       66.01       61.33     17.61 o 
  -2  10   4      522.46      454.02     27.41 o 
  -1  10   4      955.22      959.01     38.31 o 
   0  10   4     1628.41     1419.83     62.71 o 
   1  10   4     1477.18     1392.64     36.15 o 
   2  10   4      503.49      601.30     25.28 o 
   3  10   4       60.47       51.46     17.71 o 
   4  10   4       29.81       -9.94     22.22 o 
   5  10   4      384.27      467.24     41.09 o 
   6  10   4      146.42      171.50     35.92 o 
   7  10   4       16.76       55.80     75.33 o 
   8  10   4      114.33      138.20     50.87 o 
   9  10   4       20.17      -76.24     50.82 o 
 -11  11   4        0.25       15.16     41.06 o 
 -10  11   4       51.40       16.60     38.98 o 
  -9  11   4      299.75      243.65     51.13 o 
  -8  11   4      468.02      481.27     42.40 o 
  -7  11   4      357.09      317.87     36.24 o 
  -6  11   4      454.02      535.35     39.64 o 
  -5  11   4     1064.82     1093.75     58.53 o 
  -4  11   4      869.74      830.79     34.94 o 
  -3  11   4      193.10      231.49     30.37 o 
  -2  11   4     4286.30     4205.02     95.98 o 
  -1  11   4     6924.98     6773.47    140.34 o 
   0  11   4     1039.62     1010.14     32.27 o 
   1  11   4       19.89       48.78     12.20 o 
   2  11   4      401.97      419.71     22.34 o 
   3  11   4     1258.37     1313.49     64.60 o 
   4  11   4      860.09      853.84     49.56 o 
   5  11   4       40.86       22.15     26.92 o 
   6  11   4      222.85      176.91     34.57 o 
   7  11   4      169.05      151.54     68.50 o 
   8  11   4      110.64       64.53    111.00 o 
   9  11   4       15.01       21.47     48.93 o 
 -11  12   4      110.39       97.41     49.73 o 
 -10  12   4      227.25      262.94     56.72 o 
  -9  12   4      443.50      422.12     60.96 o 
  -8  12   4      137.29      142.79     37.12 o 
  -7  12   4     1013.09      953.16     65.60 o 
  -6  12   4     1657.46     1411.24     76.05 o 
  -5  12   4     1278.47     1325.62    116.36 o 
  -4  12   4      722.62      625.49     39.45 o 
  -3  12   4      537.57      540.39     29.72 o 
  -2  12   4      439.69      397.10     35.44 o 
  -1  12   4     1212.81     1061.57     42.02 o 
   0  12   4     1250.30     1026.10     41.34 o 
   1  12   4      134.62      142.23     21.19 o 
   2  12   4      527.64      549.62     31.84 o 
   3  12   4      218.59      214.18     23.54 o 
   4  12   4     1437.15     1421.09     61.63 o 
   5  12   4      908.18     1006.06     55.41 o 
   6  12   4     2469.04     2538.57     92.37 o 
   7  12   4      344.07      356.15     44.55 o 
   8  12   4        5.15        5.37     43.71 o 
   9  12   4       44.87      -35.08     49.08 o 
 -11  13   4       89.98       -8.02     44.02 o 
 -10  13   4      205.21      221.78     55.58 o 
  -9  13   4      844.87      847.59     78.40 o 
  -8  13   4     1258.49     1278.00     78.87 o 
  -7  13   4      265.99      229.06     53.23 o 
  -6  13   4       76.06       72.91     30.69 o 
  -5  13   4      860.00      827.72     45.47 o 
  -4  13   4      832.27      847.14     77.38 o 
  -3  13   4      223.10      215.84     27.37 o 
  -2  13   4     2869.06     2711.35     72.85 o 
  -1  13   4      473.23      367.08     28.48 o 
   0  13   4      432.77      451.56     30.12 o 
   1  13   4     2237.89     2098.32     57.75 o 
   2  13   4     2209.03     1852.82     55.29 o 
   3  13   4     1174.40     1166.03     50.33 o 
   4  13   4      736.71      781.60     90.27 o 
   5  13   4      500.38      511.11     43.74 o 
   6  13   4       12.09        5.03     28.84 o 
   7  13   4      293.08      233.99     42.54 o 
   8  13   4      919.92      743.35     78.73 o 
   9  13   4      212.61      126.83     57.05 o 
 -11  14   4       28.32       49.64     45.59 o 
 -10  14   4        4.01       49.93     52.63 o 
  -9  14   4       26.69       57.84     35.35 o 
  -8  14   4      138.54      148.83     39.90 o 
  -7  14   4       89.93       96.32     35.82 o 
  -6  14   4       88.51       66.22     36.33 o 
  -5  14   4      447.89      384.28     34.75 o 
  -4  14   4      125.83      142.11     26.34 o 
  -3  14   4       18.10        1.13     20.42 o 
  -2  14   4       18.17       35.74     18.54 o 
  -1  14   4      134.16      140.04     22.36 o 
   0  14   4      229.55      229.64     25.63 o 
   1  14   4      914.70      802.80     61.61 o 
   2  14   4       64.78       78.52     19.06 o 
   3  14   4       21.64      -27.73     18.49 o 
   4  14   4        4.63      -24.90     27.14 o 
   5  14   4      571.08      530.11     45.40 o 
   6  14   4       17.12       22.92     42.28 o 
   7  14   4      371.92      352.60     46.44 o 
   8  14   4      104.37       51.78     47.56 o 
   9  14   4        6.85      -44.77     56.84 o 
 -11  15   4       53.62      110.76     86.00 o 
 -10  15   4      499.90      426.80     68.31 o 
  -9  15   4      135.05       98.56     40.19 o 
  -8  15   4       72.49       50.12     36.86 o 
  -7  15   4      241.38      261.40     46.35 o 
  -6  15   4      136.27       99.71     35.85 o 
  -5  15   4        2.53       -0.86     21.76 o 
  -4  15   4     1522.85     1541.15     64.55 o 
  -3  15   4      508.69      580.79     39.85 o 
  -2  15   4     2313.97     2275.73     69.04 o 
  -1  15   4     1234.57     1313.08     52.18 o 
   0  15   4       74.36       80.69     21.81 o 
   1  15   4       13.56       -4.39     20.58 o 
   2  15   4     1049.59     1064.11     42.87 o 
   3  15   4        3.48       -8.53     18.48 o 
   4  15   4       88.14       68.87     39.11 o 
   5  15   4      439.09      458.28     43.67 o 
   6  15   4       31.46       19.70     30.41 o 
   7  15   4       70.03       54.06     35.63 o 
   8  15   4       39.60       86.35     52.19 o 
 -10  16   4       83.01      107.45     76.32 o 
  -9  16   4        6.55       29.53     38.07 o 
  -8  16   4      154.20       93.62     42.84 o 
  -7  16   4     1386.27     1377.99     85.65 o 
  -6  16   4      611.16      635.53     61.07 o 
  -5  16   4      100.31       61.99     28.30 o 
  -4  16   4     2303.24     2152.26     79.54 o 
  -3  16   4      185.86      218.17     31.36 o 
  -2  16   4     1870.30     2075.93     76.74 o 
  -1  16   4     1115.92     1061.85     50.02 o 
   0  16   4     1211.14     1247.18     51.49 o 
   1  16   4      631.74      647.91     87.15 o 
   2  16   4      738.62      724.18     48.25 o 
   3  16   4       19.95      -15.17     19.43 o 
   4  16   4       21.57       -1.94     27.20 o 
   5  16   4      289.63      314.30     40.35 o 
   6  16   4     2240.61     2015.31     84.97 o 
   7  16   4      576.43      491.59     50.27 o 
   8  16   4        3.63      -35.92     42.04 o 
 -10  17   4      349.09      264.61     60.74 o 
  -9  17   4      168.96      175.81     49.18 o 
  -8  17   4       63.62       83.19     57.83 o 
  -7  17   4      331.81      276.13     49.81 o 
  -6  17   4     2509.02     2454.42    114.27 o 
  -5  17   4      215.83      234.27     40.44 o 
  -4  17   4     2302.76     2278.32     82.23 o 
  -3  17   4      361.75      358.27     37.42 o 
  -2  17   4     1968.57     1927.20     75.17 o 
  -1  17   4     2555.10     2444.30     75.04 o 
   0  17   4      503.55      481.97     35.89 o 
   1  17   4      773.53      687.63     45.97 o 
   2  17   4     1077.23     1015.26     54.38 o 
   3  17   4      644.93      659.39     44.82 o 
   4  17   4      734.74      767.12     53.96 o 
   5  17   4      346.36      280.76     70.35 o 
   6  17   4       43.25      111.23     35.08 o 
   7  17   4        1.22      -15.92     32.16 o 
   8  17   4      181.13      259.74     60.54 o 
 -10  18   4        1.38       21.26     77.85 o 
  -9  18   4      225.76      250.34     89.72 o 
  -8  18   4      649.13      588.33     65.42 o 
  -7  18   4       52.89       63.61     40.55 o 
  -6  18   4     1069.32     1034.92     78.06 o 
  -5  18   4        9.17       -0.33     32.15 o 
  -4  18   4        5.14      -13.04     25.33 o 
  -3  18   4      245.84      248.64     34.52 o 
  -2  18   4       72.04       79.76     28.10 o 
  -1  18   4      427.47      400.55     35.48 o 
   0  18   4     1386.10     1312.22     77.70 o 
   1  18   4      954.49      885.86     52.04 o 
   2  18   4       19.05      -11.41     22.77 o 
   3  18   4       10.35       36.39     26.76 o 
   4  18   4      160.91      146.52     32.61 o 
   5  18   4        8.78       -5.82     28.96 o 
   6  18   4      109.17       97.73     36.13 o 
   7  18   4       52.56       -3.43     35.06 o 
   8  18   4        8.41       36.34     51.43 o 
 -10  19   4       60.07       79.08     51.53 o 
  -9  19   4      130.64       75.68     99.02 o 
  -8  19   4       84.60       50.03     42.24 o 
  -7  19   4        1.80       -2.58     35.70 o 
  -6  19   4       48.47       77.99     41.62 o 
  -5  19   4       16.81        9.37     45.63 o 
  -4  19   4       62.42       86.17     30.17 o 
  -3  19   4      413.85      477.70     44.01 o 
  -2  19   4     2830.12     2967.99    101.32 o 
  -1  19   4       64.28       83.45     25.98 o 
   0  19   4      659.64      758.86     45.31 o 
   1  19   4      408.10      444.78     42.20 o 
   2  19   4      139.14      173.08     33.48 o 
   3  19   4      564.28      545.32     62.33 o 
   4  19   4      123.70      158.25     55.15 o 
   5  19   4        7.52      -17.06     43.66 o 
   6  19   4       13.42       22.26     32.51 o 
   7  19   4        4.09      -30.99     32.80 o 
  -9  20   4       54.18       33.05     49.03 o 
  -8  20   4       41.44       42.14     67.07 o 
  -7  20   4       48.70        6.06     46.78 o 
  -6  20   4      761.08      757.07     74.17 o 
  -5  20   4     1276.12     1173.91    153.02 o 
  -4  20   4      651.43      663.13     49.96 o 
  -3  20   4      326.95      322.62     39.91 o 
  -2  20   4      149.64      144.07     33.35 o 
  -1  20   4      913.12      803.22     48.70 o 
   0  20   4     1318.17     1272.18     60.98 o 
   1  20   4      877.49      900.93     57.12 o 
   2  20   4     1214.72     1225.61     69.46 o 
   3  20   4        1.93      -45.61     35.90 o 
   4  20   4      549.15      536.55     65.06 o 
   5  20   4      895.26      950.49    166.26 o 
   6  20   4      384.33      366.60     71.07 o 
   7  20   4       47.94       92.63     54.18 o 
  -9  21   4      370.81      354.17     64.44 o 
  -8  21   4      734.57      671.05     76.60 o 
  -7  21   4      443.53      418.54     64.78 o 
  -6  21   4      142.83       97.33     46.62 o 
  -5  21   4      381.08      262.67     54.84 o 
  -4  21   4      616.09      627.20     55.32 o 
  -3  21   4      559.30      541.91     48.08 o 
  -2  21   4     2515.99     2701.96     98.90 o 
  -1  21   4     2469.52     2693.32     97.89 o 
   0  21   4       60.36       19.22     27.30 o 
   1  21   4      115.01      127.83     32.93 o 
   2  21   4      412.51      485.65     75.84 o 
   3  21   4     1517.03     1375.91     92.73 o 
   4  21   4      802.91      851.69    146.29 o 
   5  21   4       55.18      132.30     67.13 o 
   6  21   4       27.10       20.99     50.86 o 
   7  21   4        6.57       40.26     51.63 o 
  -8  22   4       43.23       26.21     49.50 o 
  -7  22   4       34.60       52.57     52.19 o 
  -6  22   4      315.08      333.69     61.36 o 
  -5  22   4      235.83      199.21     50.78 o 
  -4  22   4      255.70      224.51     43.90 o 
  -3  22   4        0.16      -38.63     32.57 o 
  -2  22   4        2.66       -7.33     28.23 o 
  -1  22   4      245.79      255.86     35.17 o 
   0  22   4       22.38       32.56     29.50 o 
   1  22   4      208.80      300.64     40.18 o 
   2  22   4       73.87       57.22     31.53 o 
   3  22   4      134.16      122.81     50.48 o 
   4  22   4      239.81      258.86     59.73 o 
   5  22   4       23.75       28.17     49.80 o 
   6  22   4      234.56      214.36     61.53 o 
  -8  23   4        1.15        2.00     48.42 o 
  -7  23   4       12.28       -8.28     83.98 o 
  -6  23   4       56.49       30.49     50.50 o 
  -5  23   4        3.18       -5.53     41.25 o 
  -4  23   4       19.76       19.49     32.02 o 
  -3  23   4        1.47      -21.67     28.91 o 
  -2  23   4       19.39      -10.27     37.00 o 
  -1  23   4      103.08      133.98     31.36 o 
   0  23   4      144.29      184.73     38.73 o 
   1  23   4       85.50      101.09     47.43 o 
   2  23   4       17.50       22.58     29.92 o 
   3  23   4      107.07       88.95     48.32 o 
   4  23   4        0.24       51.72     48.27 o 
   5  23   4        0.66      -35.15     51.92 o 
   6  23   4      148.65      257.13    161.61 o 
  -7  24   4      177.51      159.46     60.36 o 
  -6  24   4      681.68      766.91    114.83 o 
  -5  24   4      203.58      156.75     53.23 o 
  -4  24   4       59.62       48.43     35.33 o 
  -3  24   4        0.68      -22.01     30.16 o 
  -2  24   4      114.08      108.88     36.48 o 
  -1  24   4        7.05        0.82     29.71 o 
   0  24   4       62.45       36.31     32.86 o 
   1  24   4      562.69      502.58     77.82 o 
   2  24   4      292.42      319.25     45.39 o 
   3  24   4       60.58       74.12     52.47 o 
   4  24   4       31.68       -3.13     74.68 o 
   5  24   4      695.77      741.91    275.73 o 
  -7  25   4      362.22      472.31     77.65 o 
  -6  25   4      104.70      120.35     55.67 o 
  -5  25   4       26.64       66.42     51.36 o 
  -4  25   4      350.94      272.74     46.25 o 
  -3  25   4     1164.96     1379.45     85.45 o 
  -2  25   4      757.95      826.75     64.26 o 
  -1  25   4       47.65       35.99     34.06 o 
   0  25   4        6.42        1.87     31.56 o 
   1  25   4       21.64       17.98     32.60 o 
   2  25   4      875.01      892.17     78.95 o 
   3  25   4      700.70      698.27     82.88 o 
   4  25   4      397.30      382.84     70.35 o 
   5  25   4        1.46        7.46     68.61 o 
  -6  26   4       49.65      -10.57     50.76 o 
  -5  26   4       33.81        2.79     49.88 o 
  -4  26   4       19.99       37.97     50.53 o 
  -3  26   4        0.15        7.76     46.94 o 
  -2  26   4      524.76      463.28     54.70 o 
  -1  26   4      239.48      265.17     53.84 o 
   0  26   4      320.54      317.13     48.24 o 
   1  26   4      278.21      363.65     49.39 o 
   2  26   4       13.04        8.03     35.34 o 
   3  26   4       35.65       50.37     50.69 o 
   4  26   4      195.00      220.02     62.81 o 
  -5  27   4       18.28       13.19     49.75 o 
  -4  27   4        0.87       23.05     49.37 o 
  -3  27   4       56.35       20.61     37.42 o 
  -2  27   4       17.70       22.56     37.18 o 
  -1  27   4       51.01       22.74     41.38 o 
   0  27   4        2.66       41.11     35.78 o 
   1  27   4       11.84       47.67     36.99 o 
   2  27   4       13.99      -24.11     46.85 o 
   3  27   4        0.31       -2.23     47.69 o 
  -4  28   4       32.79       12.05     52.41 o 
  -3  28   4        6.20       -2.60     37.41 o 
  -2  28   4        1.47       25.63     38.90 o 
  -1  28   4      105.16      136.78     52.44 o 
   0  28   4      276.43      338.81     65.47 o 
   1  28   4      244.39      265.44     49.54 o 
   2  28   4       95.74       69.87     57.83 o 
  -3  29   4      225.35      242.15     54.49 o 
  -2  29   4      392.72      398.47     63.82 o 
  -1  29   4      260.54      219.89     57.51 o 
   0  29   4        0.11      -24.12     42.48 o 
   1  29   4       47.89       46.32     58.12 o 
 -12   1   5       13.58        0.65     44.21 o 
 -11   1   5       43.30       34.02     40.76 o 
 -10   1   5      575.87      506.66     56.83 o 
  -9   1   5        5.49       -8.81     28.37 o 
  -8   1   5      113.36       86.87     29.57 o 
  -7   1   5      555.03      545.79     29.41 o 
  -6   1   5     2269.15     2107.07     63.94 o 
  -5   1   5     3650.78     3476.94    168.83 o 
  -4   1   5        1.46      -12.27     13.02 o 
  -3   1   5     1062.95     1150.48     35.89 o 
  -2   1   5     6026.25     5700.23     92.16 o 
  -1   1   5     4167.45     3773.62     64.76 o 
   0   1   5       10.23       -6.21     10.94 o 
   1   1   5     3716.91     3531.37     96.46 o 
   2   1   5      495.53      509.40     41.92 o 
   3   1   5       80.12       71.69     19.05 o 
   4   1   5      276.13      317.37     26.64 o 
   5   1   5      677.32      649.24     34.61 o 
   6   1   5      403.64      331.43     82.28 o 
   7   1   5       36.06      -29.24     55.37 o 
   8   1   5      264.20      325.40     68.77 o 
   9   1   5        5.17      -16.72     60.56 o 
  10   1   5       83.19       57.97     58.74 o 
 -12   2   5       51.87       16.17     44.87 o 
 -11   2   5       52.88       40.43     42.66 o 
 -10   2   5       98.62      151.29     44.01 o 
  -9   2   5     1466.10     1569.36     82.45 o 
  -8   2   5      228.40      275.28     39.20 o 
  -7   2   5        9.57       20.65     15.73 o 
  -6   2   5      332.37      377.47     45.50 o 
  -5   2   5     5051.59     4908.00    117.08 o 
  -4   2   5     2300.75     2157.60     64.19 o 
  -3   2   5     7086.32     6152.59    141.79 o 
  -2   2   5       83.02       50.34     13.49 o 
  -1   2   5       18.39       18.43      8.74 o 
   0   2   5     2563.04     2553.71     54.16 o 
   1   2   5    11046.17     9650.28    186.79 o 
   2   2   5     1243.57     1121.09     47.28 o 
   3   2   5    11055.00    12785.69    240.85 o 
   4   2   5        3.97        7.42     17.90 o 
   5   2   5      468.14      524.48     47.57 o 
   6   2   5      374.23      382.42     74.95 o 
   7   2   5      832.43      991.79     81.42 o 
   8   2   5     1039.91     1210.32     92.62 o 
   9   2   5      155.52      133.20     56.44 o 
 -12   3   5      211.44      226.46     55.75 o 
 -11   3   5      652.70      595.66     66.91 o 
 -10   3   5       43.54       42.17     38.45 o 
  -9   3   5      141.94      208.45     70.03 o 
  -8   3   5      156.10      146.11     33.33 o 
  -7   3   5       87.71       85.15     26.66 o 
  -6   3   5      119.78       76.09     27.17 o 
  -5   3   5     7567.69     7269.20    144.31 o 
  -4   3   5        8.65      -11.56     13.62 o 
  -3   3   5       58.68      117.89     17.74 o 
  -2   3   5        8.06       24.11     14.40 o 
  -1   3   5      291.68      212.38     12.78 o 
   0   3   5      978.48      808.93     27.62 o 
   1   3   5     2366.46     2453.89     61.21 o 
   2   3   5       89.07       56.89     16.26 o 
   3   3   5       19.33      -18.91     16.41 o 
   4   3   5      152.63      130.95     20.99 o 
   5   3   5     1845.94     2004.70     74.56 o 
   6   3   5      877.46      912.33    101.54 o 
   7   3   5      717.53      768.83     73.80 o 
   8   3   5        7.58      -24.51     45.58 o 
   9   3   5       75.35       44.63     52.36 o 
 -12   4   5       46.34       33.53     47.08 o 
 -11   4   5       34.10       -2.44     40.12 o 
 -10   4   5      144.33      116.06     43.24 o 
  -9   4   5       28.53        3.14     31.25 o 
  -8   4   5        0.13        6.33     19.51 o 
  -7   4   5      290.69      306.05     45.35 o 
  -6   4   5      329.05      324.71     26.25 o 
  -5   4   5      443.03      453.18     35.28 o 
  -4   4   5      275.26      331.97     20.09 o 
  -3   4   5       47.36      108.85     18.23 o 
  -2   4   5      719.26      816.99     26.03 o 
  -1   4   5      807.12      870.02     36.43 o 
   0   4   5        6.98       -0.59     11.30 o 
   1   4   5     1729.64     1774.97     56.79 o 
   2   4   5     1522.52     1397.30     53.98 o 
   3   4   5      498.75      506.54     29.37 o 
   4   4   5      291.11      300.55     25.66 o 
   5   4   5        0.40       41.48     26.35 o 
   6   4   5     4137.17     3937.91    153.21 o 
   7   4   5        0.79       15.35     43.70 o 
   8   4   5      484.70      419.77     66.72 o 
   9   4   5       15.85        3.79     49.44 o 
 -12   5   5       90.73      128.83     69.59 o 
 -11   5   5       26.77        5.19     43.27 o 
 -10   5   5        6.65      -18.73     33.95 o 
  -9   5   5      230.30      180.09     82.78 o 
  -8   5   5      211.19      265.02     28.92 o 
  -7   5   5     3931.10     3796.49    122.14 o 
  -6   5   5     3919.65     3770.61     86.40 o 
  -5   5   5        4.54       26.72     13.34 o 
  -4   5   5     1181.81     1320.25     39.57 o 
  -3   5   5      240.24      171.11     33.55 o 
  -2   5   5     1505.78     1445.93     43.55 o 
  -1   5   5     1636.05     1495.73     64.10 o 
   0   5   5     1638.15     1312.98     36.15 o 
   1   5   5      330.59      338.30     28.03 o 
   2   5   5      446.70      459.35     26.65 o 
   3   5   5      325.65      297.88     28.61 o 
   4   5   5     2565.95     2990.43     75.68 o 
   5   5   5     1634.16     1859.65     71.93 o 
   6   5   5     1029.19     1195.30     82.64 o 
   7   5   5       36.56       62.08     42.68 o 
   8   5   5      582.06      597.78     73.17 o 
   9   5   5      200.48      220.23     64.74 o 
 -12   6   5       32.08       61.93     76.26 o 
 -11   6   5      584.92      632.08    145.96 o 
 -10   6   5     1000.54      904.92     75.01 o 
  -9   6   5     3542.09     3789.62    143.78 o 
  -8   6   5      500.28      508.43     43.05 o 
  -7   6   5       44.02       73.31     28.63 o 
  -6   6   5     2458.90     2335.96     61.31 o 
  -5   6   5     3999.42     3663.13     83.40 o 
  -4   6   5     2781.45     2617.59     63.50 o 
  -3   6   5    13135.58    12220.35    264.72 o 
  -2   6   5       37.05       15.00     13.95 o 
  -1   6   5      179.97      170.78     28.41 o 
   0   6   5     4042.20     3660.77     73.27 o 
   1   6   5     6550.99     6119.76    124.61 o 
   2   6   5     1730.44     1407.21     47.77 o 
   3   6   5     2415.79     2579.52     67.37 o 
   4   6   5     1338.38     1421.06     49.20 o 
   5   6   5       15.39       36.38     27.29 o 
   6   6   5     1432.59     1516.79     67.94 o 
   7   6   5     1445.20     1444.97     99.46 o 
   8   6   5      425.84      439.38     66.58 o 
   9   6   5      210.15      290.08     64.95 o 
 -12   7   5      435.89      410.21    105.37 o 
 -11   7   5      525.01      588.45    107.56 o 
 -10   7   5       15.77       50.07     40.49 o 
  -9   7   5       47.00       59.18     28.87 o 
  -8   7   5      587.13      604.98     50.09 o 
  -7   7   5     2096.93     2085.39     85.47 o 
  -6   7   5     4807.72     4735.14    119.79 o 
  -5   7   5      675.59      707.11     31.70 o 
  -4   7   5     1246.72     1143.67     37.95 o 
  -3   7   5        8.42      -19.95     14.62 o 
  -2   7   5      868.03      787.66     42.33 o 
  -1   7   5     7002.52     6640.10    135.70 o 
   0   7   5     6859.42     6467.44    136.04 o 
   1   7   5        5.82       15.24     13.88 o 
   2   7   5      151.11      131.34     20.64 o 
   3   7   5      885.07      924.29     72.90 o 
   4   7   5     1729.45     1666.53     54.25 o 
   5   7   5      385.83      413.72     61.33 o 
   6   7   5      379.65      484.56     87.49 o 
   7   7   5        2.60      -27.58     38.12 o 
   8   7   5       50.97      -38.24     41.30 o 
   9   7   5      503.01      509.82     74.25 o 
 -12   8   5        7.64       58.82     51.15 o 
 -11   8   5        0.68       46.22     40.41 o 
 -10   8   5        5.38       52.12     36.45 o 
  -9   8   5        1.41       28.59     33.00 o 
  -8   8   5       81.11       77.97     43.90 o 
  -7   8   5       88.37       95.60     24.53 o 
  -6   8   5      894.10      865.15     36.49 o 
  -5   8   5     1154.00     1173.20     42.48 o 
  -4   8   5     1842.25     1759.24     84.46 o 
  -3   8   5      534.63      646.09     46.27 o 
  -2   8   5        3.78      -10.31     13.91 o 
  -1   8   5      772.99      798.26     34.97 o 
   0   8   5       42.05       25.25     11.90 o 
   1   8   5      134.65      157.00     18.56 o 
   2   8   5     1376.18     1470.60     83.60 o 
   3   8   5     1108.13     1011.76     42.86 o 
   4   8   5      194.41      202.31     25.17 o 
   5   8   5      465.39      437.81     88.60 o 
   6   8   5       25.01       18.73     28.79 o 
   7   8   5      824.87      945.91     97.82 o 
   8   8   5       58.17       43.21     47.57 o 
   9   8   5       35.09       -6.39     48.57 o 
 -12   9   5       32.53       78.84     48.10 o 
 -11   9   5        4.92        0.19     39.09 o 
 -10   9   5      209.41      224.72     53.46 o 
  -9   9   5        0.26       13.71     32.13 o 
  -8   9   5        4.55       -6.80     25.03 o 
  -7   9   5     1385.15     1267.05     70.07 o 
  -6   9   5      122.48       80.09     21.40 o 
  -5   9   5        8.72       -8.92     17.10 o 
  -4   9   5      180.31      272.61     28.12 o 
  -3   9   5        4.73      -10.67     17.61 o 
  -2   9   5    13011.29    12560.97    240.26 o 
  -1   9   5     1823.04     1707.02     59.55 o 
   0   9   5      566.75      418.12     22.25 o 
   1   9   5      162.66      177.34     19.98 o 
   2   9   5      705.85      708.34     47.41 o 
   3   9   5      151.98      171.21     22.73 o 
   4   9   5     1093.60     1063.29     44.57 o 
   5   9   5      255.09      381.81     42.03 o 
   6   9   5     1622.48     1633.93     73.20 o 
   7   9   5      221.41      302.83     55.33 o 
   8   9   5       15.39       48.08     46.41 o 
   9   9   5        2.68       -4.97     48.90 o 
 -12  10   5       10.70       16.56     44.06 o 
 -11  10   5      110.47       87.14     49.57 o 
 -10  10   5      747.07      765.69     77.39 o 
  -9  10   5     1458.94     1347.38    129.55 o 
  -8  10   5      396.68      294.44     43.22 o 
  -7  10   5        6.25      -27.55     22.96 o 
  -6  10   5      343.61      444.31     34.20 o 
  -5  10   5      161.45      164.12     33.48 o 
  -4  10   5     1363.71     1224.72    100.61 o 
  -3  10   5     3343.53     3301.78     94.75 o 
  -2  10   5     5199.04     4856.29    108.60 o 
  -1  10   5      142.50      160.21     28.79 o 
   0  10   5     2899.16     2789.22     84.76 o 
   1  10   5     3217.88     3141.04     75.76 o 
   2  10   5     3633.08     3384.23     82.51 o 
   3  10   5     1235.32     1215.65     46.55 o 
   4  10   5     1474.99     1509.86     53.32 o 
   5  10   5      884.87      870.76     53.07 o 
   6  10   5      490.44      465.99     61.04 o 
   7  10   5      123.61      160.99     50.68 o 
   8  10   5      279.76      245.43    103.95 o 
   9  10   5      276.06      211.92     62.15 o 
 -11  11   5       97.66      132.64     51.83 o 
 -10  11   5        0.59       38.98     40.29 o 
  -9  11   5      194.62      227.15     69.48 o 
  -8  11   5      846.33      840.49     64.07 o 
  -7  11   5      587.63      614.78     55.31 o 
  -6  11   5     3922.28     3858.45    107.22 o 
  -5  11   5       59.80       62.48     21.18 o 
  -4  11   5      708.45      863.20     44.47 o 
  -3  11   5      140.51      110.71     23.28 o 
  -2  11   5      325.05      279.28     33.82 o 
  -1  11   5     3106.61     2811.09     74.97 o 
   0  11   5      985.30      938.67     32.65 o 
   1  11   5      198.96      174.01     19.91 o 
   2  11   5      395.67      463.38     41.85 o 
   3  11   5     3448.22     3211.91     81.86 o 
   4  11   5      569.59      648.72     45.94 o 
   5  11   5       71.11       90.10     31.66 o 
   6  11   5      491.97      522.21     67.66 o 
   7  11   5       11.44       77.86     77.25 o 
   8  11   5       33.71       31.59     49.07 o 
   9  11   5      129.44       24.52    126.10 o 
 -11  12   5       54.96       48.77     47.87 o 
 -10  12   5      282.20      329.17    108.54 o 
  -9  12   5        6.79       21.72     30.82 o 
  -8  12   5       14.92        4.88     27.54 o 
  -7  12   5      218.32      271.86     43.06 o 
  -6  12   5      236.88      220.52     66.20 o 
  -5  12   5       82.81       64.27     22.89 o 
  -4  12   5     2203.26     2188.07     74.33 o 
  -3  12   5       26.30       12.35     18.56 o 
  -2  12   5       20.03       16.62     16.71 o 
  -1  12   5      585.21      607.23     30.48 o 
   0  12   5     1772.51     1621.09     55.14 o 
   1  12   5      796.11      773.49     35.52 o 
   2  12   5       17.39       17.36     17.07 o 
   3  12   5      496.31      515.45     33.38 o 
   4  12   5       81.16       55.95     29.07 o 
   5  12   5      154.60      132.45     32.97 o 
   6  12   5        9.42       44.01     31.62 o 
   7  12   5      141.97      112.87     50.00 o 
   8  12   5      209.99      231.29     61.61 o 
   9  12   5       96.88       34.58     55.10 o 
 -11  13   5        1.40       27.68     45.01 o 
 -10  13   5       13.85       18.73     40.04 o 
  -9  13   5       43.75       39.84     34.48 o 
  -8  13   5        9.29      -33.98     27.43 o 
  -7  13   5      816.11      780.45     63.99 o 
  -6  13   5     3411.51     3303.91    349.81 o 
  -5  13   5      317.29      346.17     34.11 o 
  -4  13   5       10.41       46.52     27.21 o 
  -3  13   5       23.11      -16.42     19.57 o 
  -2  13   5     1661.71     1590.47     55.67 o 
  -1  13   5       36.19       42.50     20.56 o 
   0  13   5      749.87      641.55     37.41 o 
   1  13   5        1.19       25.22     20.95 o 
   2  13   5       81.55       76.77     20.32 o 
   3  13   5      324.38      401.90     30.66 o 
   4  13   5      302.74      326.00     89.94 o 
   5  13   5      297.73      264.33     37.86 o 
   6  13   5      827.52      849.88     58.12 o 
   7  13   5        0.72      -26.10     42.62 o 
   8  13   5        6.73       22.01     46.36 o 
 -11  14   5       66.58       28.29     48.43 o 
 -10  14   5      155.05      151.00     51.83 o 
  -9  14   5      480.70      418.95     55.79 o 
  -8  14   5      446.07      476.00     65.27 o 
  -7  14   5      321.91      328.54     58.32 o 
  -6  14   5       89.20       36.11     35.12 o 
  -5  14   5       95.00      130.05     52.57 o 
  -4  14   5     2296.01     2384.58     81.26 o 
  -3  14   5      384.11      317.21     33.54 o 
  -2  14   5     1749.37     1604.82     57.03 o 
  -1  14   5       70.71       95.05     23.31 o 
   0  14   5       79.51       68.12     20.93 o 
   1  14   5     1680.55     1534.10     95.80 o 
   2  14   5      632.04      631.18     35.90 o 
   3  14   5      203.39      218.15     26.35 o 
   4  14   5      372.57      432.03     42.61 o 
   5  14   5        2.57        2.08     28.24 o 
   6  14   5      188.92      177.97     48.22 o 
   7  14   5      258.56      199.24     43.06 o 
   8  14   5      116.25      106.29     56.01 o 
 -11  15   5       77.17       89.40     53.83 o 
 -10  15   5        3.67        7.00     64.34 o 
  -9  15   5        7.87       14.69     38.22 o 
  -8  15   5       22.76        8.56     40.21 o 
  -7  15   5      171.94      187.76     49.68 o 
  -6  15   5     1117.84     1117.53     76.66 o 
  -5  15   5      483.62      457.33     53.94 o 
  -4  15   5      450.95      503.00     40.70 o 
  -3  15   5      544.25      601.74     46.23 o 
  -2  15   5     3251.17     3148.04     86.69 o 
  -1  15   5     3041.21     3007.01    158.44 o 
   0  15   5     1771.47     1770.32     67.94 o 
   1  15   5      273.50      281.13     37.22 o 
   2  15   5       42.89       33.89     24.67 o 
   3  15   5       32.72       -9.98     23.89 o 
   4  15   5      553.77      589.04     47.15 o 
   5  15   5      599.21      493.40     47.30 o 
   6  15   5      753.56      596.01     53.24 o 
   7  15   5       88.95      153.16     42.30 o 
   8  15   5       14.25       57.23     52.18 o 
 -10  16   5       21.09      -60.62     61.60 o 
  -9  16   5      308.00      275.35     52.58 o 
  -8  16   5      210.36      218.76     47.34 o 
  -7  16   5      422.60      438.24     56.60 o 
  -6  16   5      555.04      555.12     59.75 o 
  -5  16   5      430.11      371.91     39.17 o 
  -4  16   5      647.81      681.92     46.96 o 
  -3  16   5        6.34       -9.99     22.66 o 
  -2  16   5       13.71        4.05     25.08 o 
  -1  16   5      104.12      102.88     24.57 o 
   0  16   5      662.40      650.73     39.86 o 
   1  16   5      138.62      172.25     30.45 o 
   2  16   5        1.82       30.69     40.84 o 
   3  16   5      475.06      455.47     40.49 o 
   4  16   5      353.05      235.99     48.66 o 
   5  16   5      396.31      411.98     46.06 o 
   6  16   5       54.19       38.97     33.17 o 
   7  16   5       26.55       47.48     36.84 o 
   8  16   5        2.70       21.09     67.07 o 
 -10  17   5      116.05       99.02     77.36 o 
  -9  17   5      312.35      165.52     53.89 o 
  -8  17   5      330.83      269.88     76.87 o 
  -7  17   5       40.68       -0.44     35.49 o 
  -6  17   5      719.26      622.20     64.19 o 
  -5  17   5      272.22      210.55     41.73 o 
  -4  17   5       88.39       42.09     27.41 o 
  -3  17   5      238.77      279.70     45.04 o 
  -2  17   5      348.75      316.68     33.30 o 
  -1  17   5      864.08      772.77     44.63 o 
   0  17   5       33.68       14.96     21.32 o 
   1  17   5       10.53        4.53     23.42 o 
   2  17   5      158.72      176.09     31.69 o 
   3  17   5      190.99      149.56     31.39 o 
   4  17   5      192.18      235.44     81.84 o 
   5  17   5       94.99       55.87     43.58 o 
   6  17   5      264.08      269.41     67.51 o 
   7  17   5       12.83       30.91     37.14 o 
 -10  18   5      843.03      693.60    119.05 o 
  -9  18   5      422.63      404.46     63.08 o 
  -8  18   5      504.50      483.02     75.23 o 
  -7  18   5      123.49       99.64     41.90 o 
  -6  18   5       60.53       23.38     36.13 o 
  -5  18   5      129.11       89.48     29.93 o 
  -4  18   5     1028.92     1034.70     58.46 o 
  -3  18   5     1610.39     1803.44     77.45 o 
  -2  18   5     1166.60     1167.56     54.40 o 
  -1  18   5        4.86       13.93     22.80 o 
   0  18   5      199.74      158.46     28.89 o 
   1  18   5     2661.42     2618.61     91.09 o 
   2  18   5     1401.45     1492.96     82.16 o 
   3  18   5        9.31       -9.60     37.05 o 
   4  18   5        1.74      -16.29     63.74 o 
   5  18   5      473.62      441.04     63.51 o 
   6  18   5      223.24      179.87     94.92 o 
   7  18   5       14.49      -44.11     47.88 o 
  -9  19   5      226.63      286.74     59.35 o 
  -8  19   5      254.12      214.46     54.21 o 
  -7  19   5      847.13      976.46     81.62 o 
  -6  19   5     1868.97     1964.78    108.46 o 
  -5  19   5     1047.18     1100.60     62.21 o 
  -4  19   5      234.33      175.70     34.13 o 
  -3  19   5      165.01      214.71     61.52 o 
  -2  19   5     1021.59     1140.53     55.27 o 
  -1  19   5     2220.57     2278.26     77.08 o 
   0  19   5      943.02      848.34     52.33 o 
   1  19   5      129.13      167.25     33.50 o 
   2  19   5       45.40       31.17     27.05 o 
   3  19   5     1488.19     1453.78    160.30 o 
   4  19   5     1401.71     1299.87    107.23 o 
   5  19   5      626.74      583.30     70.17 o 
   6  19   5      427.38      373.18     67.35 o 
   7  19   5       38.61      -13.90     51.54 o 
  -9  20   5       33.97       76.61     74.30 o 
  -8  20   5      315.01      325.51     62.78 o 
  -7  20   5       22.43       33.68     43.56 o 
  -6  20   5      109.42      233.25     53.98 o 
  -5  20   5      443.32      419.78     64.28 o 
  -4  20   5      405.20      372.56     43.27 o 
  -3  20   5       20.45       20.14     28.25 o 
  -2  20   5        7.25       37.77     28.70 o 
  -1  20   5      665.89      641.19     60.55 o 
   0  20   5      227.24      196.21     35.43 o 
   1  20   5      222.11      206.58     46.09 o 
   2  20   5      515.99      527.43     71.03 o 
   3  20   5       21.72      -12.29     40.98 o 
   4  20   5      338.04      300.77     59.62 o 
   5  20   5        0.13       71.20     49.11 o 
   6  20   5      559.06      411.09    109.97 o 
  -9  21   5       19.90        2.54     47.23 o 
  -8  21   5        0.25       -3.44     45.50 o 
  -7  21   5        4.56       10.27     43.69 o 
  -6  21   5      442.59      433.44     65.65 o 
  -5  21   5       70.98       56.90     42.72 o 
  -4  21   5        9.92      -12.73     28.27 o 
  -3  21   5     1030.71     1029.27     63.18 o 
  -2  21   5      248.43      263.24     83.71 o 
  -1  21   5        0.57       15.13     25.83 o 
   0  21   5      212.72      219.00     37.99 o 
   1  21   5        3.35      -22.55     26.27 o 
   2  21   5      490.81      496.86     47.72 o 
   3  21   5       49.01      -16.07     42.51 o 
   4  21   5       19.21      -53.16     41.92 o 
   5  21   5       64.70       36.93     50.61 o 
   6  21   5      186.95      189.97     59.58 o 
  -8  22   5        7.53      -41.36     51.92 o 
  -7  22   5        5.64      -61.45     40.97 o 
  -6  22   5        6.22       -4.21     40.99 o 
  -5  22   5      132.04      184.58     53.55 o 
  -4  22   5      919.60      928.88     62.62 o 
  -3  22   5     1023.74     1326.84    121.75 o 
  -2  22   5       55.25       -9.94     66.15 o 
  -1  22   5        0.25      -33.40     24.43 o 
   0  22   5       32.06       48.52     31.73 o 
   1  22   5      282.13      327.99     43.73 o 
   2  22   5      963.63      956.80     61.58 o 
   3  22   5      789.16      607.52     71.36 o 
   4  22   5       29.77       58.13     50.77 o 
   5  22   5       81.29       74.71     52.08 o 
   6  22   5       38.26       59.34    125.61 o 
  -8  23   5       55.28      123.65     56.07 o 
  -7  23   5      901.62     1026.63    162.43 o 
  -6  23   5      472.32      339.24     64.79 o 
  -5  23   5      272.55      356.73    100.50 o 
  -4  23   5       99.37       51.13     34.16 o 
  -3  23   5     1135.09     1162.64     70.39 o 
  -2  23   5     1516.65     1561.63     79.23 o 
  -1  23   5       20.64       14.61     27.82 o 
   0  23   5      762.67      810.94     81.74 o 
   1  23   5      743.87      663.04     54.95 o 
   2  23   5       64.37       51.30     33.63 o 
   3  23   5      176.76      165.53     52.61 o 
   4  23   5      249.67      289.24     64.74 o 
   5  23   5      320.06      275.94     63.16 o 
  -7  24   5        0.18       10.52     48.75 o 
  -6  24   5        0.44      -60.58     40.39 o 
  -5  24   5      167.54      104.28     52.18 o 
  -4  24   5      737.82      772.68    127.96 o 
  -3  24   5      252.65      279.44     45.63 o 
  -2  24   5        1.82       -5.95     32.17 o 
  -1  24   5      353.89      296.39     52.71 o 
   0  24   5      178.85      176.58     41.02 o 
   1  24   5        9.91       10.35     32.15 o 
   2  24   5       71.79       17.78     39.63 o 
   3  24   5       52.42       -4.96     47.33 o 
   4  24   5        1.07       -8.50     48.77 o 
   5  24   5       36.88       24.72     53.86 o 
  -7  25   5       37.81       97.36     57.99 o 
  -6  25   5       34.49       31.80     49.47 o 
  -5  25   5      123.24      168.75     57.59 o 
  -4  25   5       19.61       20.35     35.31 o 
  -3  25   5       15.78      -20.07     32.33 o 
  -2  25   5       56.27       54.10     37.91 o 
  -1  25   5       12.07      -33.03     29.26 o 
   0  25   5        1.14       10.11     34.22 o 
   1  25   5       66.89       40.32     36.16 o 
   2  25   5      450.96      316.31     65.33 o 
   3  25   5       46.80      124.30     55.26 o 
   4  25   5        5.32      -16.64     71.23 o 
  -6  26   5       55.02       39.10     55.54 o 
  -5  26   5       79.28       94.71     55.50 o 
  -4  26   5      148.89      243.66     48.59 o 
  -3  26   5      324.04      321.25     50.42 o 
  -2  26   5       49.73       20.09     35.55 o 
  -1  26   5       71.43       52.10     37.72 o 
   0  26   5       45.10       69.90     39.07 o 
   1  26   5      406.22      511.49     67.61 o 
   2  26   5      336.88      341.86     67.80 o 
   3  26   5      138.22      113.85     56.79 o 
  -5  27   5      160.13      108.30     58.54 o 
  -4  27   5       17.28       37.14     52.79 o 
  -3  27   5       72.74       15.71     35.49 o 
  -2  27   5      330.96      225.92     49.27 o 
  -1  27   5      287.07      257.30     94.81 o 
   0  27   5       98.45      143.31     42.80 o 
   1  27   5       87.47       96.40     40.17 o 
   2  27   5        0.38       17.00     52.03 o 
  -4  28   5       65.70       59.45     55.37 o 
  -3  28   5       36.87       66.45     41.30 o 
  -2  28   5       26.40       82.89     40.78 o 
  -1  28   5       31.39       21.68     74.46 o 
   0  28   5        6.64       29.57     40.02 o 
   1  28   5      115.29      109.79     43.86 o 
  -1  29   5       13.10      -32.11     44.27 o 
 -12   0   6      238.55      259.87     82.17 o 
 -11   0   6       52.95       84.47     59.09 o 
 -10   0   6       13.10      -11.16     44.75 o 
  -9   0   6      180.42      222.34     56.24 o 
  -8   0   6     1364.30     1477.04    104.17 o 
  -7   0   6     1896.81     1949.19     79.84 o 
  -6   0   6      468.51      477.61     57.88 o 
  -5   0   6      208.96      196.62     43.66 o 
  -4   0   6    17162.64    16564.49    434.01 o 
  -3   0   6     8580.16     8070.60    224.15 o 
  -2   0   6      734.42      622.33     32.64 o 
  -1   0   6      443.17      331.50     33.18 o 
   0   0   6     1081.93     1055.64     53.72 o 
   1   0   6       81.06       63.62     25.51 o 
   2   0   6     1990.81     1754.67     76.21 o 
   3   0   6     1651.24     1602.12     76.08 o 
   4   0   6     1202.47     1029.55     62.59 o 
   5   0   6       16.37       44.80     29.47 o 
   6   0   6        5.79       -2.30     61.38 o 
   7   0   6      464.18      495.77     96.51 o 
   8   0   6      707.89      774.14    115.87 o 
   9   0   6      141.65        2.74     77.91 o 
 -12   1   6        1.31       36.98     45.70 o 
 -11   1   6      195.88      230.90     72.60 o 
 -10   1   6      362.02      319.48     50.10 o 
  -9   1   6      332.29      448.63    107.72 o 
  -8   1   6      949.36      916.12     70.63 o 
  -7   1   6      141.65      140.06     20.71 o 
  -6   1   6     1745.61     1811.45     61.35 o 
  -5   1   6     4208.45     3869.77    102.35 o 
  -4   1   6       52.73       20.43     13.79 o 
  -3   1   6     1929.63     1796.71     49.34 o 
  -2   1   6        7.40       36.47     20.80 o 
  -1   1   6       22.85        7.35     13.90 o 
   0   1   6     1056.02     1034.99     41.31 o 
   1   1   6     4631.15     4587.05    100.07 o 
   2   1   6     1207.53     1155.89     43.91 o 
   3   1   6      273.71      305.64     27.94 o 
   4   1   6      308.89      343.78     43.38 o 
   5   1   6        5.53        7.86     26.79 o 
   6   1   6      383.17      409.43     60.38 o 
   7   1   6      582.12      696.02     75.37 o 
   8   1   6       55.56      -17.31     66.96 o 
   9   1   6        5.77       -3.48     50.52 o 
 -12   2   6      209.76       71.38     49.39 o 
 -11   2   6        8.15      -17.72     36.93 o 
 -10   2   6      268.37      235.16     44.98 o 
  -9   2   6       23.78       79.33     33.57 o 
  -8   2   6       36.67       63.19     28.45 o 
  -7   2   6      720.56      803.94     41.41 o 
  -6   2   6       54.65       40.58     19.14 o 
  -5   2   6       39.35       11.66     17.32 o 
  -4   2   6      327.02      340.76     27.49 o 
  -3   2   6      213.95      223.74     18.70 o 
  -2   2   6      915.64      873.25     26.45 o 
  -1   2   6      531.76      480.46     23.36 o 
   0   2   6     2114.05     2304.58     59.11 o 
   1   2   6       97.79      125.43     19.77 o 
   2   2   6       70.84       70.12     19.57 o 
   3   2   6     1259.31     1429.60     50.97 o 
   4   2   6        9.12       14.74     20.02 o 
   5   2   6      605.60      678.14     48.07 o 
   6   2   6      226.86      298.73     64.34 o 
   7   2   6      142.22       29.02     93.12 o 
   8   2   6      211.72      177.77     58.65 o 
   9   2   6       71.66        0.37     54.09 o 
 -12   3   6      141.93      139.95     78.12 o 
 -11   3   6      196.46      239.18     52.20 o 
 -10   3   6      181.72      213.85     45.14 o 
  -9   3   6      499.64      573.87     54.04 o 
  -8   3   6      764.24      841.59     46.91 o 
  -7   3   6      204.14      194.29     32.93 o 
  -6   3   6     4194.85     4000.01     91.89 o 
  -5   3   6      198.34      196.86     19.40 o 
  -4   3   6      407.03      339.77     33.33 o 
  -3   3   6       71.92       98.43     14.27 o 
  -2   3   6     3960.91     3845.32     67.34 o 
  -1   3   6      286.44      296.09     19.48 o 
   0   3   6      337.95      280.36     19.60 o 
   1   3   6     1395.17     1251.16     43.30 o 
   2   3   6     1246.79     1121.69     43.25 o 
   3   3   6      151.51      193.83     36.55 o 
   4   3   6        0.60       13.23     21.49 o 
   5   3   6      462.10      495.93     43.39 o 
   6   3   6     1276.23     1497.86     95.04 o 
   7   3   6      124.41      136.07     54.36 o 
   8   3   6       39.49       35.43     53.64 o 
   9   3   6       91.57       57.43     56.39 o 
 -12   4   6        1.82       18.49     69.59 o 
 -11   4   6        3.88       65.98     60.51 o 
 -10   4   6      217.33      183.13     43.92 o 
  -9   4   6     1141.82     1246.82    145.42 o 
  -8   4   6      282.90      275.30     32.99 o 
  -7   4   6     1910.57     1758.99     77.64 o 
  -6   4   6     1140.25     1196.68     73.90 o 
  -5   4   6        2.63        0.53     12.34 o 
  -4   4   6     3922.80     3716.32     99.36 o 
  -3   4   6      514.06      401.22     23.23 o 
  -2   4   6     2653.91     2186.58     49.46 o 
  -1   4   6     2730.90     2444.67     53.89 o 
   0   4   6     4889.13     4882.20     93.22 o 
   1   4   6        9.44       13.06     15.38 o 
   2   4   6     2308.47     2232.36     88.89 o 
   3   4   6     2503.96     2849.55     74.68 o 
   4   4   6     1096.80     1085.94     53.47 o 
   5   4   6     3608.17     3678.75    168.02 o 
   6   4   6       56.76       69.10     47.74 o 
   7   4   6      571.28      498.49     69.51 o 
   8   4   6      713.78      716.00     91.09 o 
   9   4   6      483.66      428.11     75.29 o 
 -12   5   6      375.14      432.53     98.91 o 
 -11   5   6     1259.84     1201.74    131.74 o 
 -10   5   6      916.19     1102.50    118.06 o 
  -9   5   6       62.18       75.78     33.94 o 
  -8   5   6      377.52      402.06     34.49 o 
  -7   5   6       37.24       41.77     21.04 o 
  -6   5   6     3500.54     3294.68     79.81 o 
  -5   5   6     4854.27     4860.72    104.91 o 
  -4   5   6      877.47      788.55     30.05 o 
  -3   5   6     1781.50     1904.90     70.01 o 
  -2   5   6     1121.15     1101.59     32.08 o 
  -1   5   6     2064.29     1851.00     44.62 o 
   0   5   6     4108.53     3882.78     78.17 o 
   1   5   6     5445.49     4927.11    106.79 o 
   2   5   6      669.48      691.02     34.25 o 
   3   5   6      187.90      169.79     24.49 o 
   4   5   6       89.96      132.87     32.34 o 
   5   5   6      156.11      155.21     45.66 o 
   6   5   6      178.08      167.92     52.79 o 
   7   5   6     1377.53     1339.83     96.85 o 
   8   5   6      274.60      172.80     58.91 o 
   9   5   6        6.93      -11.69     52.35 o 
 -12   6   6       12.83       17.07     69.70 o 
 -11   6   6      178.35       67.84     66.85 o 
 -10   6   6        6.81       59.83     37.98 o 
  -9   6   6       21.10       68.64     54.00 o 
  -8   6   6       22.76       56.37     40.81 o 
  -7   6   6        3.02       31.92     29.16 o 
  -6   6   6       66.33       13.25     27.44 o 
  -5   6   6      619.99      679.19     49.15 o 
  -4   6   6      935.90      996.03     46.56 o 
  -3   6   6      403.55      455.95     32.14 o 
  -2   6   6      253.98      261.79     16.40 o 
  -1   6   6        1.73       14.62     14.73 o 
   0   6   6      243.11      254.45     33.39 o 
   1   6   6      108.06       67.89     24.75 o 
   2   6   6      727.65      817.73     38.80 o 
   3   6   6     1092.73     1087.16     78.18 o 
   4   6   6       56.91       66.76     23.25 o 
   5   6   6      219.35      156.80     79.00 o 
   6   6   6      165.59      171.47     52.87 o 
   7   6   6       12.60      -30.49     44.56 o 
   8   6   6      104.34       11.50    108.21 o 
   9   6   6        9.72     -108.82     72.54 o 
 -12   7   6       55.12       56.99     66.85 o 
 -11   7   6      519.72      472.47    111.22 o 
 -10   7   6      202.28      195.54     48.34 o 
  -9   7   6      279.63      293.70     50.57 o 
  -8   7   6        6.17       11.53     26.38 o 
  -7   7   6     2020.92     1676.94     80.15 o 
  -6   7   6      761.11      771.79     44.63 o 
  -5   7   6      872.17      901.72     46.08 o 
  -4   7   6      362.21      325.62     29.78 o 
  -3   7   6      386.04      469.82     33.71 o 
  -2   7   6     1414.02     1377.94     49.18 o 
  -1   7   6     3249.88     3098.07     77.21 o 
   0   7   6      617.82      662.67     28.41 o 
   1   7   6      372.86      419.59     33.24 o 
   2   7   6      759.67      833.44     49.29 o 
   3   7   6        0.34       22.63     19.95 o 
   4   7   6      148.06      141.80     25.27 o 
   5   7   6      306.67      291.77     38.55 o 
   6   7   6      872.02      977.44     78.82 o 
   7   7   6      124.56      154.18     89.89 o 
   8   7   6      159.90      131.85    103.62 o 
   9   7   6       34.78      -53.25     76.70 o 
 -12   8   6       75.75       80.48     51.78 o 
 -11   8   6        4.73        3.19     40.01 o 
 -10   8   6       64.32      110.94     46.23 o 
  -9   8   6     1072.52     1126.46    117.62 o 
  -8   8   6     2323.32     2105.29     95.30 o 
  -7   8   6      676.65      718.12     54.39 o 
  -6   8   6     1139.66     1125.88     53.16 o 
  -5   8   6       89.28      136.91     36.76 o 
  -4   8   6      517.33      525.77     36.29 o 
  -3   8   6     3711.44     3540.97     99.35 o 
  -2   8   6     5716.33     5137.89    156.18 o 
  -1   8   6     7014.14     6891.25    144.02 o 
   0   8   6      409.41      427.00     33.16 o 
   1   8   6     1426.61     1319.34     46.01 o 
   2   8   6     1950.21     1845.15     56.87 o 
   3   8   6     2777.80     2854.63     76.04 o 
   4   8   6     2219.37     2345.34     68.84 o 
   5   8   6      354.70      342.68     62.95 o 
   6   8   6        8.18        3.20     30.50 o 
   7   8   6        0.98       -0.26     44.79 o 
   8   8   6      598.08      541.46     73.70 o 
 -12   9   6      166.38      212.08     96.12 o 
 -11   9   6      302.48      260.84     58.73 o 
 -10   9   6      336.15      336.80     59.33 o 
  -9   9   6        1.16       47.82     49.02 o 
  -8   9   6       68.41       88.83     34.15 o 
  -7   9   6      912.11      927.19     63.85 o 
  -6   9   6     1266.01     1226.59     54.37 o 
  -5   9   6     3438.72     3403.94    130.59 o 
  -4   9   6     2174.13     1998.71     70.38 o 
  -3   9   6     2578.17     2500.45    117.26 o 
  -2   9   6      634.72      677.55     35.34 o 
  -1   9   6     1166.74     1061.16     43.76 o 
   0   9   6     3576.90     3302.27     83.21 o 
   1   9   6     5149.49     4734.33    105.25 o 
   2   9   6      393.22      325.85     29.95 o 
   3   9   6       49.87       47.85     21.46 o 
   4   9   6      343.20      328.94     43.09 o 
   5   9   6     1711.07     1945.12     77.91 o 
   6   9   6      332.70      443.90     45.90 o 
   7   9   6      238.31      324.83    131.47 o 
   8   9   6       37.93       10.88     48.48 o 
 -11  10   6       12.06       78.81     73.64 o 
 -10  10   6      126.52      153.49     51.01 o 
  -9  10   6       31.32        6.78     31.64 o 
  -8  10   6      179.97      163.73     39.67 o 
  -7  10   6       45.70       36.06     29.19 o 
  -6  10   6       65.20       78.81     36.06 o 
  -5  10   6       62.17       51.70     22.06 o 
  -4  10   6      700.21      629.95     42.30 o 
  -3  10   6       48.53       24.77     21.52 o 
  -2  10   6       17.91        8.98     20.69 o 
  -1  10   6       85.89       79.99     26.49 o 
   0  10   6       74.53       76.19     21.13 o 
   1  10   6      108.38      142.33     21.77 o 
   2  10   6      133.19      135.38     23.30 o 
   3  10   6      831.61      889.28     42.40 o 
   4  10   6       51.06       82.35     33.90 o 
   5  10   6      239.50      187.63     59.35 o 
   6  10   6       47.88       93.61     35.00 o 
   7  10   6      102.87       46.32     47.91 o 
   8  10   6      103.19      118.08     56.39 o 
 -11  11   6       11.65       37.23     44.46 o 
 -10  11   6       58.59       41.02     41.91 o 
  -9  11   6      113.74      127.07     39.67 o 
  -8  11   6      664.93      679.29     85.62 o 
  -7  11   6     1188.88     1209.86     75.28 o 
  -6  11   6       60.14       57.97     24.39 o 
  -5  11   6        6.01        6.16     19.99 o 
  -4  11   6      105.53      150.09     27.03 o 
  -3  11   6      289.30      353.77     35.51 o 
  -2  11   6      487.13      498.08     33.64 o 
  -1  11   6      320.61      291.71     28.66 o 
   0  11   6     1486.76     1483.65     54.34 o 
   1  11   6     3254.53     2913.37     89.91 o 
   2  11   6      621.84      552.19     34.31 o 
   3  11   6       48.60       33.61     26.96 o 
   4  11   6        5.16       23.58     28.08 o 
   5  11   6      298.96      301.63     40.55 o 
   6  11   6      749.62      751.58     56.04 o 
   7  11   6       31.39      -51.03     39.96 o 
   8  11   6        1.69      -16.45     49.55 o 
 -11  12   6       64.60        6.13     44.71 o 
 -10  12   6       32.64        8.32     53.83 o 
  -9  12   6      788.19      813.75     68.30 o 
  -8  12   6     1050.64     1072.99     78.51 o 
  -7  12   6      232.07      199.88     42.21 o 
  -6  12   6      410.46      335.85     35.59 o 
  -5  12   6        7.71      -29.12     19.41 o 
  -4  12   6     1006.77      860.20     48.41 o 
  -3  12   6     5654.34     5383.78    141.27 o 
  -2  12   6     5049.08     4443.31    107.25 o 
  -1  12   6      879.45      718.90     39.69 o 
   0  12   6      509.89      519.46     35.00 o 
   1  12   6       11.30      -26.02     22.17 o 
   2  12   6        9.68        1.96     23.48 o 
   3  12   6     1194.37     1238.94     54.42 o 
   4  12   6     1385.74     1290.81     63.70 o 
   5  12   6      163.35      192.52     36.49 o 
   6  12   6       26.29        9.63     32.48 o 
   7  12   6        0.84      -62.26     42.37 o 
   8  12   6       80.93       29.40     52.37 o 
 -11  13   6      204.28      154.19     55.31 o 
 -10  13   6      621.38      581.23    105.70 o 
  -9  13   6        4.97        4.49     47.05 o 
  -8  13   6        6.57      -28.50     32.00 o 
  -7  13   6      245.95      246.83     44.85 o 
  -6  13   6     1270.17     1188.10     64.38 o 
  -5  13   6      522.42      508.27     74.62 o 
  -4  13   6        7.26       -0.88     24.43 o 
  -3  13   6       20.70       20.42     22.60 o 
  -2  13   6      119.35       82.43     20.52 o 
  -1  13   6     1141.91     1114.34     48.71 o 
   0  13   6     2246.11     2071.09     66.32 o 
   1  13   6     1366.67     1234.52     69.13 o 
   2  13   6     2124.25     1913.77     73.56 o 
   3  13   6       69.55       68.67     55.72 o 
   4  13   6       47.18       42.20     39.97 o 
   5  13   6      297.38      349.54     41.72 o 
   6  13   6      295.50      281.22     69.84 o 
   7  13   6      110.52       90.19     51.45 o 
   8  13   6       49.34       -7.41     50.55 o 
 -11  14   6      262.68      238.06     80.75 o 
 -10  14   6        2.05      -28.12     58.21 o 
  -9  14   6      117.59       78.89     40.86 o 
  -8  14   6      102.99       85.96     39.32 o 
  -7  14   6        0.63      -41.70     29.37 o 
  -6  14   6      685.96      564.96     58.38 o 
  -5  14   6       18.94       67.59     27.23 o 
  -4  14   6       32.52       29.96     30.67 o 
  -3  14   6        8.58      -23.02     35.71 o 
  -2  14   6      845.08      862.48     47.96 o 
  -1  14   6      330.80      332.66     31.79 o 
   0  14   6       41.63       27.56     20.74 o 
   1  14   6      127.70       94.87     28.73 o 
   2  14   6      160.38      133.71     29.48 o 
   3  14   6      980.11      989.49     54.36 o 
   4  14   6      341.96      362.61     55.60 o 
   5  14   6       55.29       81.95     44.60 o 
   6  14   6        0.13      -43.13     41.26 o 
   7  14   6       62.49        1.68     46.14 o 
 -10  15   6        0.50      -72.54     53.18 o 
  -9  15   6       45.04       38.58     39.49 o 
  -8  15   6        4.23       -6.30     34.97 o 
  -7  15   6      765.34      713.76     66.41 o 
  -6  15   6      173.24      175.66     43.20 o 
  -5  15   6      103.09      101.90     29.24 o 
  -4  15   6      382.63      307.23     36.42 o 
  -3  15   6        2.75       -9.19     22.64 o 
  -2  15   6      109.78      106.66     25.23 o 
  -1  15   6       36.21       68.14     23.39 o 
   0  15   6      479.47      389.11     35.23 o 
   1  15   6       78.76       60.61     27.18 o 
   2  15   6        3.16       17.05     24.34 o 
   3  15   6      492.17      494.44     42.49 o 
   4  15   6       51.46      100.20     45.61 o 
   5  15   6      250.54      320.63     57.49 o 
   6  15   6      109.95       73.93     47.02 o 
   7  15   6       63.57      -13.24     87.97 o 
 -10  16   6      139.45      -33.48     62.26 o 
  -9  16   6      367.57      460.88    129.55 o 
  -8  16   6      412.36      504.40     62.83 o 
  -7  16   6        3.99      -13.43     34.96 o 
  -6  16   6      670.28      725.35     68.01 o 
  -5  16   6      113.85       80.19     29.76 o 
  -4  16   6      984.68     1384.81    198.27 o 
  -3  16   6      276.26      345.71     58.25 o 
  -2  16   6     1968.20     2085.32     70.65 o 
  -1  16   6     1152.19     1102.30     51.71 o 
   0  16   6       27.71        3.96     22.59 o 
   1  16   6     1473.32     1405.95     64.44 o 
   2  16   6       41.86       32.35     26.14 o 
   3  16   6      398.57      463.62    161.45 o 
   4  16   6     1213.11     1152.85    131.19 o 
   5  16   6        5.59       -9.21     43.64 o 
   6  16   6       22.24      -36.01     42.98 o 
   7  16   6        1.21      -17.94     87.10 o 
 -10  17   6       53.08       47.05     74.73 o 
  -9  17   6      313.69      274.69     96.01 o 
  -8  17   6       17.98      -26.67     36.42 o 
  -7  17   6      740.31      599.33     67.66 o 
  -6  17   6      943.97      916.03     75.99 o 
  -5  17   6        6.86      -37.20     24.80 o 
  -4  17   6     1387.78     1426.13     68.26 o 
  -3  17   6     1163.44     1019.63     58.81 o 
  -2  17   6       39.33       19.09     23.75 o 
  -1  17   6     1124.56      966.30     65.53 o 
   0  17   6     1215.18     1243.86     84.08 o 
   1  17   6      284.66      327.22     39.21 o 
   2  17   6       94.72       65.95     30.27 o 
   3  17   6      209.59      344.99     56.24 o 
   4  17   6       38.09       26.33     41.79 o 
   5  17   6      402.61      382.97     63.09 o 
   6  17   6      598.83      580.99    121.78 o 
   7  17   6      158.00      146.38     80.09 o 
 -10  18   6        2.86       -9.52     65.32 o 
  -9  18   6      127.10      111.80     89.01 o 
  -8  18   6      154.71       69.85     42.61 o 
  -7  18   6      234.65      216.95     52.63 o 
  -6  18   6      452.26      404.50     75.12 o 
  -5  18   6        1.51      -11.44     25.76 o 
  -4  18   6      386.22      444.45     47.04 o 
  -3  18   6      514.92      656.76     50.08 o 
  -2  18   6        2.33       41.48     25.02 o 
  -1  18   6      139.46      143.42     35.23 o 
   0  18   6      239.81      275.49     38.42 o 
   1  18   6       90.36      108.38     31.87 o 
   2  18   6       71.38      118.82     31.63 o 
   3  18   6       11.17       48.48     42.12 o 
   4  18   6      483.57      476.50     65.79 o 
   5  18   6        0.51      -49.68     43.80 o 
   6  18   6       31.65       52.35     52.14 o 
  -9  19   6        0.38        3.16     41.96 o 
  -8  19   6       31.13       22.14     42.72 o 
  -7  19   6       36.57       -5.28     40.74 o 
  -6  19   6      142.88      193.02     74.24 o 
  -5  19   6      128.60      137.73     34.91 o 
  -4  19   6       20.49       14.87     28.11 o 
  -3  19   6      127.38      103.79     32.24 o 
  -2  19   6        6.24      -15.63     23.78 o 
  -1  19   6      237.35      203.39     32.42 o 
   0  19   6      374.90      297.02     40.48 o 
   1  19   6     1088.29     1094.22     62.04 o 
   2  19   6      100.26      144.29     35.35 o 
   3  19   6      649.88      630.05     69.69 o 
   4  19   6       17.09       65.04     46.94 o 
   5  19   6       57.08       68.74     52.17 o 
   6  19   6        3.57       19.36     48.10 o 
  -9  20   6      355.62      401.98     67.92 o 
  -8  20   6      716.67      679.98    108.98 o 
  -7  20   6      345.70      368.43     63.30 o 
  -6  20   6      489.01      466.55     95.30 o 
  -5  20   6      103.48       67.74     42.53 o 
  -4  20   6      278.42      284.16     48.67 o 
  -3  20   6     1755.08     1815.33     81.64 o 
  -2  20   6     1917.69     1830.20     71.94 o 
  -1  20   6       13.00       23.36     26.52 o 
   0  20   6       67.41       32.77     31.46 o 
   1  20   6      206.59      200.13     38.27 o 
   2  20   6      395.78      395.61     48.04 o 
   3  20   6      390.07      487.27     67.55 o 
   4  20   6      593.60      630.29     80.20 o 
   5  20   6       84.70      108.70     97.98 o 
   6  20   6       39.20       45.81     50.83 o 
  -8  21   6       15.36        1.46     45.62 o 
  -7  21   6      106.73      159.00    103.02 o 
  -6  21   6      230.49      324.72     67.68 o 
  -5  21   6      334.81      331.77     63.47 o 
  -4  21   6     1008.27     1103.32     67.68 o 
  -3  21   6       96.28       80.97     33.93 o 
  -2  21   6      407.05      404.00     42.03 o 
  -1  21   6       17.12        5.00     29.55 o 
   0  21   6      208.60      249.70     41.54 o 
   1  21   6     2395.35     2326.03     91.16 o 
   2  21   6      615.75      651.53     89.35 o 
   3  21   6        0.54       -7.98     67.07 o 
   4  21   6      177.45      284.96     62.20 o 
   5  21   6      228.60      342.59     68.55 o 
  -8  22   6       42.74      118.46     55.18 o 
  -7  22   6      112.93       70.30     70.57 o 
  -6  22   6      196.77      284.81     60.83 o 
  -5  22   6      225.68      203.17     56.22 o 
  -4  22   6        1.23       27.59     31.82 o 
  -3  22   6       91.47      122.18     38.02 o 
  -2  22   6      442.97      615.51     74.33 o 
  -1  22   6      229.30      203.80     36.41 o 
   0  22   6       41.27        1.69     29.12 o 
   1  22   6       59.75       47.12     33.07 o 
   2  22   6       32.37       47.94     33.21 o 
   3  22   6       95.23      116.90     53.69 o 
   4  22   6      576.11      591.41    100.77 o 
   5  22   6        8.11      -27.82     50.93 o 
  -7  23   6       23.50       45.10     49.28 o 
  -6  23   6       87.10       79.34     51.97 o 
  -5  23   6       10.42       -5.87     46.83 o 
  -4  23   6        1.47        0.78     31.74 o 
  -3  23   6       12.73        6.14     52.72 o 
  -2  23   6      113.87       82.78     37.66 o 
  -1  23   6       19.45       26.75     31.51 o 
   0  23   6       44.45       48.24     33.73 o 
   1  23   6      198.05      134.03     37.03 o 
   2  23   6      363.66      284.87     44.60 o 
   3  23   6       43.61       67.83     48.14 o 
   4  23   6        0.90       86.33    107.78 o 
  -7  24   6      189.26      268.24     65.86 o 
  -6  24   6      177.37      191.26     59.90 o 
  -5  24   6        4.46      -42.90     43.53 o 
  -4  24   6      585.84      638.65     74.89 o 
  -3  24   6     1226.17     1285.72     76.61 o 
  -2  24   6      368.87      395.64     53.24 o 
  -1  24   6      301.68      339.75     44.34 o 
   0  24   6       71.17       39.94     34.77 o 
   1  24   6       69.14       17.22     34.21 o 
   2  24   6       12.79      -37.45     41.88 o 
   3  24   6       68.38      101.62     88.08 o 
   4  24   6      396.06      391.06    100.72 o 
  -6  25   6      376.15      295.16     67.74 o 
  -5  25   6      473.90      546.95     79.78 o 
  -4  25   6      343.39      426.24     70.11 o 
  -3  25   6        1.37       11.25     34.34 o 
  -2  25   6      123.04      126.21     58.43 o 
  -1  25   6      330.93      396.53     50.40 o 
   0  25   6      251.63      247.16     46.46 o 
   1  25   6      352.64      295.41     47.90 o 
   2  25   6      224.27      249.12     61.04 o 
   3  25   6       13.72      -11.87     46.74 o 
  -5  26   6        0.03      -16.97     48.38 o 
  -4  26   6      159.76      154.57     46.18 o 
  -3  26   6      172.87      215.82     47.24 o 
  -2  26   6       50.89       53.66     40.80 o 
  -1  26   6      281.73      270.38     48.14 o 
   0  26   6       79.00       64.36     38.69 o 
   1  26   6      118.69       96.80     39.61 o 
   2  26   6       96.49       66.27     52.50 o 
  -4  27   6       39.41      -45.84     37.36 o 
  -3  27   6       39.91      -16.36     39.03 o 
  -2  27   6       31.95      -13.23     58.29 o 
  -1  27   6       26.21       44.29     45.48 o 
   0  27   6        1.11      -43.32     34.89 o 
   1  27   6        6.44      -33.25     68.04 o 
  -2  28   6      143.81      147.97     49.15 o 
  -1  28   6       46.60       17.17     46.81 o 
 -12   1   7       67.89       79.11     65.98 o 
 -11   1   7      287.54      287.88     75.17 o 
 -10   1   7       36.92       55.74     36.58 o 
  -9   1   7       55.05       34.87     29.28 o 
  -8   1   7      775.26      781.21     45.34 o 
  -7   1   7      668.68      659.83     46.77 o 
  -6   1   7      783.28      735.08     42.76 o 
  -5   1   7     1304.52     1223.12     44.72 o 
  -4   1   7      979.38      963.21     37.40 o 
  -3   1   7     4090.43     3889.86     88.25 o 
  -2   1   7      105.84       65.42     12.15 o 
  -1   1   7      545.75      577.84     22.43 o 
   0   1   7     1667.24     1605.07     50.65 o 
   1   1   7     2200.80     2117.64     60.89 o 
   2   1   7      924.98      911.66     41.60 o 
   3   1   7      653.55      818.41     41.52 o 
   4   1   7       55.04       65.60     40.86 o 
   5   1   7       94.63       28.83     31.22 o 
   6   1   7       53.54       -7.28     70.03 o 
   7   1   7      211.55      197.45     60.62 o 
   8   1   7       36.40      -19.54     55.93 o 
 -12   2   7      274.64      398.50     89.61 o 
 -11   2   7      194.17      116.97     62.48 o 
 -10   2   7       10.99      -33.70     43.00 o 
  -9   2   7       93.36       70.76     32.38 o 
  -8   2   7        4.36       18.48     21.92 o 
  -7   2   7       55.56       58.53     19.69 o 
  -6   2   7     2413.02     2332.61     64.61 o 
  -5   2   7     1023.37      972.90     40.00 o 
  -4   2   7        0.38       -5.37     14.04 o 
  -3   2   7     1081.13     1067.05     38.96 o 
  -2   2   7      578.79      501.08     20.42 o 
  -1   2   7      219.19      208.68     18.61 o 
   0   2   7     2550.67     2188.08     60.36 o 
   1   2   7      715.65      689.94     35.66 o 
   2   2   7       83.24       27.51     20.27 o 
   3   2   7     1321.40     1359.87     57.00 o 
   4   2   7      310.56      414.54     34.20 o 
   5   2   7      436.27      465.18     44.49 o 
   6   2   7      207.42      181.16     57.06 o 
   7   2   7       12.15      -35.96     68.55 o 
   8   2   7      330.07      304.42     70.64 o 
 -12   3   7       11.82       46.50     65.21 o 
 -11   3   7      345.79      413.38     83.16 o 
 -10   3   7      374.42      542.50     85.67 o 
  -9   3   7        8.20        2.84     42.89 o 
  -8   3   7       21.55       66.94     32.38 o 
  -7   3   7       77.91       49.17     19.11 o 
  -6   3   7     2268.47     2272.49     62.95 o 
  -5   3   7     1213.78     1259.61     54.46 o 
  -4   3   7     1509.58     1397.53     45.46 o 
  -3   3   7     2987.19     2719.92     68.36 o 
  -2   3   7      240.81      189.97     15.39 o 
  -1   3   7     1654.40     1644.58     59.18 o 
   0   3   7      500.12      422.49     39.33 o 
   1   3   7      869.26      846.77     38.97 o 
   2   3   7     1707.47     1594.34     54.38 o 
   3   3   7      325.59      401.76     32.81 o 
   4   3   7       61.13       47.57     43.23 o 
   5   3   7      429.35      408.12     44.08 o 
   6   3   7      140.14      126.45     52.50 o 
   7   3   7      406.76      511.22     72.60 o 
   8   3   7      706.96      665.73     83.79 o 
 -12   4   7        1.99      -25.71     61.16 o 
 -11   4   7       29.44      113.69     66.09 o 
 -10   4   7       67.02      143.12     62.48 o 
  -9   4   7      459.82      386.01     66.36 o 
  -8   4   7      551.42      570.22     55.11 o 
  -7   4   7      109.34       56.41     24.81 o 
  -6   4   7       24.90       17.95     35.13 o 
  -5   4   7      232.44      165.92     26.63 o 
  -4   4   7        2.47      -15.44     12.64 o 
  -3   4   7       22.18       -1.88     13.86 o 
  -2   4   7       16.75       10.86     10.06 o 
  -1   4   7      577.86      619.31     48.78 o 
   0   4   7       48.56       61.50     25.98 o 
   1   4   7      268.67      245.68     28.62 o 
   2   4   7     1086.13     1091.69     46.89 o 
   3   4   7        1.78      -13.46     26.37 o 
   4   4   7      377.90      419.10     38.17 o 
   5   4   7      128.99      166.07     37.76 o 
   6   4   7       27.20       38.95     47.69 o 
   7   4   7       19.68        7.85     50.00 o 
   8   4   7       33.19       15.83     54.48 o 
 -12   5   7       38.92      120.88     83.92 o 
 -11   5   7      101.40      114.31     44.99 o 
 -10   5   7      205.00      277.70     52.27 o 
  -9   5   7      415.53      452.30     85.13 o 
  -8   5   7      382.16      414.17     69.59 o 
  -7   5   7       19.00       10.46     34.86 o 
  -6   5   7      216.43      259.22     40.69 o 
  -5   5   7      461.95      438.86     35.04 o 
  -4   5   7      640.06      609.10     38.38 o 
  -3   5   7     5229.48     5109.89    157.00 o 
  -2   5   7      329.23      247.99     18.31 o 
  -1   5   7      306.27      375.52     22.12 o 
   0   5   7       34.57       37.99     17.60 o 
   1   5   7     1045.89     1042.19     43.74 o 
   2   5   7      913.05     1046.36     45.98 o 
   3   5   7      669.89      649.00     38.71 o 
   4   5   7      679.33      658.53     62.84 o 
   5   5   7        0.15      -32.93     28.90 o 
   6   5   7       75.62       22.71     49.24 o 
   7   5   7      787.74      742.22     80.18 o 
   8   5   7      239.23      126.54     60.59 o 
 -12   6   7      432.53      430.29     69.81 o 
 -11   6   7      581.54      537.46     72.06 o 
 -10   6   7      385.80      416.77    114.45 o 
  -9   6   7      194.41      161.61     65.32 o 
  -8   6   7      824.30      796.26     60.53 o 
  -7   6   7     3979.14     4245.74    118.80 o 
  -6   6   7     5673.71     5756.79    147.76 o 
  -5   6   7     1558.83     1397.98     79.55 o 
  -4   6   7       55.54       70.76     23.67 o 
  -3   6   7       12.17       16.96     12.26 o 
  -2   6   7     1708.11     1511.37     50.35 o 
  -1   6   7     2662.07     2416.26     66.65 o 
   0   6   7     3038.46     2697.73     69.16 o 
   1   6   7     1320.82     1254.93     47.54 o 
   2   6   7       19.22       30.24     22.24 o 
   3   6   7      145.43      184.07     27.25 o 
   4   6   7     2722.57     2701.76     77.36 o 
   5   6   7     1742.17     1713.21    158.42 o 
   6   6   7      517.78      574.78     70.97 o 
   7   6   7      662.43      506.05     71.59 o 
   8   6   7        2.14      -50.10     50.43 o 
 -12   7   7       44.01      107.68     51.77 o 
 -11   7   7      256.18      279.05     98.86 o 
 -10   7   7      376.70      387.66     60.69 o 
  -9   7   7     1414.84     1430.21    129.11 o 
  -8   7   7     2767.22     2656.14    110.42 o 
  -7   7   7      776.78      769.10     47.39 o 
  -6   7   7     1185.38     1239.50     70.54 o 
  -5   7   7      895.81      986.50     51.30 o 
  -4   7   7     3748.94     3554.86    183.36 o 
  -3   7   7     2091.21     1846.01     57.79 o 
  -2   7   7      359.96      338.99     28.76 o 
  -1   7   7       57.43       37.37     26.26 o 
   0   7   7     2075.44     2054.81     87.30 o 
   1   7   7     2130.60     2003.45     60.25 o 
   2   7   7     3122.26     3244.76     83.89 o 
   3   7   7     1651.75     1707.40     59.13 o 
   4   7   7      785.99      664.27     40.58 o 
   5   7   7      391.52      334.53     42.59 o 
   6   7   7      555.41      503.94     69.30 o 
   7   7   7      622.47      615.16    202.64 o 
   8   7   7      178.38      182.40     63.43 o 
 -12   8   7        6.71       45.86     48.27 o 
 -11   8   7       66.00       63.45     46.03 o 
 -10   8   7       64.55       14.28     41.47 o 
  -9   8   7      521.42      652.29     59.83 o 
  -8   8   7        3.16       20.58     29.96 o 
  -7   8   7        0.40        2.42     29.00 o 
  -6   8   7       49.90        8.17     25.40 o 
  -5   8   7      175.17      207.59     31.75 o 
  -4   8   7        1.96       51.10     23.59 o 
  -3   8   7      281.42      297.36     28.49 o 
  -2   8   7       33.07       47.08     19.44 o 
  -1   8   7       51.94       45.96     33.25 o 
   0   8   7      100.61       88.16     24.45 o 
   1   8   7       85.37      102.08     50.37 o 
   2   8   7      600.30      579.36     36.10 o 
   3   8   7      100.52      103.49     26.09 o 
   4   8   7      288.92      348.01     78.13 o 
   5   8   7      219.83      194.64     39.50 o 
   6   8   7       20.92      -31.61     47.27 o 
   7   8   7       73.26       77.49     54.03 o 
   8   8   7        6.57       11.91     56.50 o 
 -11   9   7      210.63      163.99     54.08 o 
 -10   9   7      153.18      158.99     50.20 o 
  -9   9   7      360.83      425.63     53.56 o 
  -8   9   7       74.16       34.45     33.92 o 
  -7   9   7        0.42       24.04     27.79 o 
  -6   9   7      352.64      390.93     92.58 o 
  -5   9   7      174.61      194.94     33.75 o 
  -4   9   7      264.81      199.29     30.33 o 
  -3   9   7     1608.81     1380.74     51.62 o 
  -2   9   7       59.07       57.49     21.72 o 
  -1   9   7      556.25      479.77     45.31 o 
   0   9   7      586.35      556.37     52.30 o 
   1   9   7     2975.07     2766.69     97.58 o 
   2   9   7        3.53       -3.01     25.04 o 
   3   9   7        6.60       33.26     22.68 o 
   4   9   7       51.70       19.80     30.33 o 
   5   9   7       62.20       65.54     34.41 o 
   6   9   7       24.53      -13.26     47.24 o 
   7   9   7       15.20       32.89     51.84 o 
   8   9   7      136.53       13.52     57.84 o 
 -11  10   7      174.73      152.82     68.77 o 
 -10  10   7      197.51      147.50     69.81 o 
  -9  10   7       97.63       69.83     38.09 o 
  -8  10   7      807.89      873.42     67.96 o 
  -7  10   7      791.23      806.56     62.94 o 
  -6  10   7     1173.35     1217.23     50.79 o 
  -5  10   7      816.53      844.59     80.39 o 
  -4  10   7      103.16       65.88     26.16 o 
  -3  10   7      633.28      704.84     39.37 o 
  -2  10   7     3368.39     3136.23     83.66 o 
  -1  10   7     2090.59     2016.07     99.92 o 
   0  10   7     2566.88     2391.58     71.34 o 
   1  10   7     2207.02     2162.18     77.89 o 
   2  10   7      271.08      267.52     35.44 o 
   3  10   7     1247.06     1123.65     58.00 o 
   4  10   7     2624.77     2507.70     89.90 o 
   5  10   7       96.76      104.77     36.55 o 
   6  10   7      188.72      253.37     44.08 o 
   7  10   7        9.00      -31.28     50.88 o 
   8  10   7       13.77      -78.23     52.15 o 
 -11  11   7       52.81       58.20     48.31 o 
 -10  11   7      493.33      421.26     93.22 o 
  -9  11   7      501.15      530.40     68.39 o 
  -8  11   7        5.62       16.82     33.36 o 
  -7  11   7       16.74      -17.71     38.84 o 
  -6  11   7      709.17      766.20     48.05 o 
  -5  11   7      977.51      916.84     52.62 o 
  -4  11   7     3091.06     2934.01    164.92 o 
  -3  11   7     2380.89     2178.78     68.49 o 
  -2  11   7      679.19      675.36     40.03 o 
  -1  11   7       36.56       39.29     21.75 o 
   0  11   7        4.66       19.90     21.92 o 
   1  11   7     2434.00     2281.35     81.12 o 
   2  11   7     1417.49     1381.08     76.31 o 
   3  11   7      506.37      444.82     44.58 o 
   4  11   7      298.30      218.85     48.29 o 
   5  11   7        1.17       45.56     41.45 o 
   6  11   7      294.81      321.03     45.81 o 
   7  11   7      122.42      -47.32     54.16 o 
 -11  12   7      156.31       68.13     50.09 o 
 -10  12   7        3.61      -45.52     52.41 o 
  -9  12   7       10.53       48.51     37.78 o 
  -8  12   7      434.89      341.64     86.22 o 
  -7  12   7      135.13      155.48     40.21 o 
  -6  12   7      105.12       35.04     38.89 o 
  -5  12   7        0.51      -24.35     21.92 o 
  -4  12   7      144.02      124.82     30.51 o 
  -3  12   7       48.16       68.67     23.73 o 
  -2  12   7      151.11      130.58     32.28 o 
  -1  12   7      202.86      173.35     27.03 o 
   0  12   7      142.11      169.79     28.53 o 
   1  12   7      133.13      126.30     31.45 o 
   2  12   7       59.78       27.78     55.55 o 
   3  12   7      277.09      256.40     61.85 o 
   4  12   7       18.36       14.24     38.37 o 
   5  12   7       77.21       93.45     45.32 o 
   6  12   7        1.43       60.32     46.33 o 
   7  12   7        0.12       16.41     91.15 o 
 -11  13   7       10.47       11.78     49.45 o 
 -10  13   7       48.46      -44.42     58.43 o 
  -9  13   7      106.26      160.82     46.36 o 
  -8  13   7       30.41       23.39     35.69 o 
  -7  13   7        1.64        8.46     33.62 o 
  -6  13   7        2.07      -24.40     23.45 o 
  -5  13   7      174.57      123.72     29.60 o 
  -4  13   7     1242.09     1241.29     60.85 o 
  -3  13   7       25.98       27.56     22.43 o 
  -2  13   7        0.65      -15.68     21.66 o 
  -1  13   7      172.83      157.73     28.40 o 
   0  13   7        7.11      -14.07     21.19 o 
   1  13   7      224.31      242.49     35.12 o 
   2  13   7      149.23      131.35     33.04 o 
   3  13   7       36.78       17.24     27.75 o 
   4  13   7       12.48       41.25     41.44 o 
   5  13   7       14.32       17.15     42.21 o 
   6  13   7        0.45       33.94     57.72 o 
   7  13   7        7.10       26.81     86.22 o 
 -10  14   7       60.37       47.71     68.61 o 
  -9  14   7      173.30      126.94     46.38 o 
  -8  14   7      473.89      399.92     57.39 o 
  -7  14   7      499.97      545.75    134.86 o 
  -6  14   7      441.91      528.44     44.41 o 
  -5  14   7       51.34       44.45     26.60 o 
  -4  14   7       16.14      -20.19     21.66 o 
  -3  14   7      581.97      618.73     45.58 o 
  -2  14   7      724.56      837.10     46.89 o 
  -1  14   7     1186.69     1166.39     53.58 o 
   0  14   7       15.05        0.03     23.44 o 
   1  14   7      154.97      187.44     33.91 o 
   2  14   7      843.05      687.30     49.44 o 
   3  14   7      244.71      291.30     39.42 o 
   4  14   7     1303.16     1156.51     83.54 o 
   5  14   7      231.68      153.79     82.12 o 
   6  14   7       97.73      109.51     52.78 o 
   7  14   7        7.36      -31.29     84.69 o 
 -10  15   7       26.40      -60.40     57.66 o 
  -9  15   7      448.82      355.29     58.59 o 
  -8  15   7      255.15      287.71    133.27 o 
  -7  15   7       17.83        3.92     37.20 o 
  -6  15   7        0.49      -35.18     23.45 o 
  -5  15   7       26.44       23.60     24.69 o 
  -4  15   7      587.84      589.40     46.43 o 
  -3  15   7       55.35       87.76     29.40 o 
  -2  15   7      387.22      401.56     38.30 o 
  -1  15   7        2.33       -0.88     21.76 o 
   0  15   7      126.90       93.93     38.41 o 
   1  15   7      907.56      883.50     54.26 o 
   2  15   7      105.22       92.24     31.44 o 
   3  15   7        9.00       18.01     38.46 o 
   4  15   7      309.70      300.14     55.54 o 
   5  15   7      128.70       91.30     47.27 o 
   6  15   7      138.11      169.58     54.15 o 
 -10  16   7       17.33       31.40     71.01 o 
  -9  16   7       37.58      109.52     46.31 o 
  -8  16   7        7.70        8.44     39.14 o 
  -7  16   7      332.75      357.97     57.23 o 
  -6  16   7      111.83       22.84     38.10 o 
  -5  16   7       42.29       22.46     26.71 o 
  -4  16   7      549.00      498.64     44.67 o 
  -3  16   7      312.71      242.15     36.00 o 
  -2  16   7      919.80      865.28     48.68 o 
  -1  16   7      679.12      605.37     42.93 o 
   0  16   7      138.36      111.94     37.57 o 
   1  16   7       17.39        2.03     26.37 o 
   2  16   7        0.37        4.98     26.37 o 
   3  16   7      125.27      150.38     49.00 o 
   4  16   7        8.18       14.23     42.76 o 
   5  16   7       38.32       65.65     47.66 o 
   6  16   7        5.13       47.11     48.24 o 
 -10  17   7       75.49       35.29     47.55 o 
  -9  17   7       58.79       11.79     41.57 o 
  -8  17   7        4.37        8.56     39.55 o 
  -7  17   7      201.41      243.24     55.27 o 
  -6  17   7       53.69       51.43     79.05 o 
  -5  17   7       96.87       62.20     29.33 o 
  -4  17   7      419.96      420.23     59.00 o 
  -3  17   7        2.86       29.26     26.67 o 
  -2  17   7      488.82      493.99     40.86 o 
  -1  17   7      100.35       74.69     26.88 o 
   0  17   7       82.33       94.59     34.47 o 
   1  17   7     1411.60     1355.05     88.02 o 
   2  17   7      195.86      172.86     35.94 o 
   3  17   7        1.09       56.89     43.28 o 
   4  17   7        1.73       -8.28     42.50 o 
   5  17   7       28.35       28.94     49.29 o 
   6  17   7        3.31       15.73     48.71 o 
  -9  18   7       63.13       -4.95     95.80 o 
  -8  18   7      733.62      629.43     73.00 o 
  -7  18   7      836.75      775.24     77.17 o 
  -6  18   7      694.83      862.25    153.02 o 
  -5  18   7      163.11      180.60     37.21 o 
  -4  18   7       62.94       59.24     29.59 o 
  -3  18   7      432.80      495.89     55.03 o 
  -2  18   7      109.59      127.85     30.27 o 
  -1  18   7     1596.41     1610.79     65.95 o 
   0  18   7     1875.22     1836.62     78.37 o 
   1  18   7       83.28      121.75     33.15 o 
   2  18   7      313.79      262.65     39.62 o 
   3  18   7      567.54      543.11     67.42 o 
   4  18   7     1189.10     1025.21     84.54 o 
   5  18   7      244.79      252.66     58.90 o 
   6  18   7      193.48      211.68     95.19 o 
  -9  19   7      424.30      425.01     68.32 o 
  -8  19   7      631.33      782.51     82.47 o 
  -7  19   7       20.80      -29.21     38.70 o 
  -6  19   7       15.80       -6.25     38.34 o 
  -5  19   7      240.82      187.80     38.41 o 
  -4  19   7      468.10      484.37     48.18 o 
  -3  19   7     1398.75     1443.16     74.13 o 
  -2  19   7      380.07      397.02     40.66 o 
  -1  19   7        3.22       -8.42     25.06 o 
   0  19   7      122.56      168.22     60.11 o 
   1  19   7      569.33      740.68    123.18 o 
   2  19   7      668.27      572.18     64.08 o 
   3  19   7      149.36      180.85     52.89 o 
   4  19   7       98.49      134.39     53.50 o 
   5  19   7       12.30      -60.34     45.35 o 
  -9  20   7       13.05       16.42     46.18 o 
  -8  20   7        8.95        1.41     44.32 o 
  -7  20   7       53.05       37.69     46.07 o 
  -6  20   7        3.96      -16.64     40.76 o 
  -5  20   7       62.26       42.59     34.23 o 
  -4  20   7       59.61       40.73     30.94 o 
  -3  20   7        9.33       30.12     32.03 o 
  -2  20   7      314.12      362.00     40.33 o 
  -1  20   7      587.88      676.54     59.46 o 
   0  20   7       82.45       80.32     40.16 o 
   1  20   7        0.63       15.37     29.93 o 
   2  20   7      506.09      399.77     59.13 o 
   3  20   7       40.26       57.35     47.59 o 
   4  20   7      202.29      178.32     56.70 o 
   5  20   7      173.17      163.00     56.18 o 
  -8  21   7       11.29      -32.23     46.00 o 
  -7  21   7        6.84      -18.32     44.10 o 
  -6  21   7        3.23      -54.35     84.03 o 
  -5  21   7        8.86      -25.00     30.25 o 
  -4  21   7      379.25      420.91     49.80 o 
  -3  21   7      151.62       84.19     35.24 o 
  -2  21   7      160.66      144.02     34.45 o 
  -1  21   7       11.54       -0.08     40.43 o 
   0  21   7      145.65      107.93     37.72 o 
   1  21   7      163.95      178.22     38.80 o 
   2  21   7       10.67       26.82     32.63 o 
   3  21   7       33.46       45.28     50.71 o 
   4  21   7       96.33       47.76     50.42 o 
  -8  22   7      117.17       -2.47     50.01 o 
  -7  22   7      289.36      231.76     61.84 o 
  -6  22   7     1047.96     1224.64    101.66 o 
  -5  22   7      389.47      388.72     49.94 o 
  -4  22   7       18.83       34.26     33.27 o 
  -3  22   7      189.45      164.20     42.13 o 
  -2  22   7      397.15      390.37     43.75 o 
  -1  22   7      277.34      322.50     41.64 o 
   0  22   7      620.36      636.16     56.91 o 
   1  22   7      469.76      465.80     50.83 o 
   2  22   7       54.95      134.63     53.51 o 
   3  22   7      203.37      303.72     63.39 o 
   4  22   7      235.93      248.38     62.65 o 
  -7  23   7       29.29       15.63     65.98 o 
  -6  23   7       46.66       57.11     51.00 o 
  -5  23   7      284.04      392.82     71.14 o 
  -4  23   7      928.97      849.09     65.32 o 
  -3  23   7      657.01      737.20     61.94 o 
  -2  23   7      236.05      256.04     61.15 o 
  -1  23   7        0.22      -16.50     29.73 o 
   0  23   7      341.70      388.33     62.93 o 
   1  23   7      143.91      127.13     40.75 o 
   2  23   7      175.02      231.16     60.62 o 
   3  23   7      495.41      446.13     73.11 o 
  -6  24   7      178.01      112.13     55.79 o 
  -5  24   7      197.50      311.71     67.56 o 
  -4  24   7        4.84        7.85     33.93 o 
  -3  24   7      158.30      184.91     43.90 o 
  -2  24   7      116.47      139.17     44.17 o 
  -1  24   7      524.93      535.06     86.81 o 
   0  24   7      273.97      234.28     45.87 o 
   1  24   7        5.63       69.40     38.07 o 
   2  24   7       59.62       72.79     85.51 o 
   3  24   7      104.43      102.29     58.03 o 
  -6  25   7      113.84      133.52     60.60 o 
  -5  25   7        1.17       40.48     83.21 o 
  -4  25   7        7.93        8.29     36.69 o 
  -3  25   7       46.72        4.85     37.56 o 
  -2  25   7       10.30       -9.64     36.28 o 
  -1  25   7        0.23       -3.15     53.23 o 
   0  25   7       18.78       28.67     39.10 o 
   1  25   7       22.23       32.32     38.49 o 
   2  25   7       27.84        7.04     52.19 o 
  -4  26   7      204.40      187.27     47.44 o 
  -3  26   7       55.13       41.88     51.69 o 
  -2  26   7      126.64       90.13     50.43 o 
  -1  26   7      152.84       79.14     43.17 o 
   0  26   7       60.66       93.80     43.90 o 
   1  26   7        0.68      -32.52     37.86 o 
  -3  27   7      453.55      515.17     62.19 o 
  -2  27   7       93.29       87.31     44.08 o 
  -1  27   7        0.07       -6.40     43.39 o 
  -8   0   8       26.57       31.15     28.01 o 
  -7   0   8      300.50      390.03     85.24 o 
  -6   0   8      364.58      306.29     39.75 o 
  -5   0   8     7714.44     7462.52    221.21 o 
  -4   0   8      691.20      685.18     48.47 o 
  -3   0   8       89.75      124.84     28.81 o 
  -2   0   8      163.73      173.58     23.95 o 
  -1   0   8     3449.17     3246.30    102.65 o 
   0   0   8     2477.90     2469.75     95.94 o 
   1   0   8       42.87      136.26     48.86 o 
   2   0   8      113.56      119.63     38.56 o 
   3   0   8        9.66      -34.42     34.35 o 
   4   0   8        6.47      -46.99     31.33 o 
   5   0   8       10.61        6.67     67.40 o 
   6   0   8      501.39      454.31     99.24 o 
   7   0   8      198.58      215.34     93.33 o 
  -9   1   8       14.71       72.87     44.53 o 
  -8   1   8      106.98      142.76     30.05 o 
  -7   1   8     1195.25     1281.14     51.14 o 
  -6   1   8        9.33       20.24     17.97 o 
  -5   1   8       64.70      124.10     30.84 o 
  -4   1   8     1138.52     1041.25     62.79 o 
  -3   1   8        8.83        8.98     16.05 o 
  -2   1   8       81.59       55.82     19.82 o 
  -1   1   8       57.01       33.97     14.91 o 
   0   1   8       83.84      104.20     30.70 o 
   1   1   8       15.30       27.48     22.32 o 
   2   1   8     3224.03     3236.97     86.05 o 
   3   1   8      213.90      192.92     31.73 o 
   4   1   8      196.17      229.05     31.44 o 
   5   1   8      644.05      665.29     73.01 o 
   6   1   8      107.13       13.82     51.16 o 
   7   1   8        3.69      -75.84     50.56 o 
 -10   2   8      276.56      184.26     63.46 o 
  -9   2   8       19.43       42.83     33.97 o 
  -8   2   8      478.55      491.45     52.00 o 
  -7   2   8       94.76      129.67     28.89 o 
  -6   2   8       72.60       60.82     20.14 o 
  -5   2   8      291.78      273.05     30.17 o 
  -4   2   8      193.38      190.60     22.01 o 
  -3   2   8       43.14       36.08     17.30 o 
  -2   2   8     1090.50     1097.35     38.45 o 
  -1   2   8      635.88      645.70     29.89 o 
   0   2   8       13.36       -4.66     18.89 o 
   1   2   8        1.17       -6.07     21.13 o 
   2   2   8      123.73      142.12     27.80 o 
   3   2   8       30.86       43.27     34.68 o 
   4   2   8       31.35       -3.02     25.81 o 
   5   2   8        5.30        2.53     58.05 o 
   6   2   8       15.24       11.95     76.26 o 
   7   2   8        2.19      -23.74     52.17 o 
 -12   3   8       72.26      205.60     75.72 o 
 -11   3   8        1.49       97.76     54.05 o 
 -10   3   8      253.98      192.08     46.94 o 
  -9   3   8      290.79      299.72     47.82 o 
  -8   3   8       56.83      143.69     38.03 o 
  -7   3   8      297.26      379.01     65.79 o 
  -6   3   8      276.65      289.71     33.21 o 
  -5   3   8      448.63      372.86     45.45 o 
  -4   3   8     1159.20     1058.95     61.29 o 
  -3   3   8     1688.15     1546.61     53.56 o 
  -2   3   8     1874.14     1927.83     58.14 o 
  -1   3   8      279.56      276.11     24.03 o 
   0   3   8      235.32      222.66     39.09 o 
   1   3   8      123.33      126.84     25.88 o 
   2   3   8       20.86       15.11     23.47 o 
   3   3   8      253.17      223.72     34.08 o 
   4   3   8     1028.73      937.46     48.71 o 
   5   3   8      200.32      187.40     68.20 o 
   6   3   8       25.61       87.90     57.06 o 
   7   3   8       28.29      -24.18     54.21 o 
 -12   4   8      169.17      275.13     59.94 o 
 -11   4   8      803.67      959.41     82.23 o 
 -10   4   8      145.53      139.27     44.42 o 
  -9   4   8       10.77       75.11     36.16 o 
  -8   4   8      113.87      145.35     40.38 o 
  -7   4   8      189.49      271.49     34.57 o 
  -6   4   8     1038.06     1076.12     53.90 o 
  -5   4   8     2603.60     2596.18    111.11 o 
  -4   4   8     4370.80     4258.00    127.45 o 
  -3   4   8     1820.08     1755.94     77.83 o 
  -2   4   8      202.19      215.92     25.25 o 
  -1   4   8      751.48      654.01     35.97 o 
   0   4   8     1067.14     1083.48     44.94 o 
   1   4   8     3314.50     3410.91     87.35 o 
   2   4   8      225.42      235.12     38.08 o 
   3   4   8      387.44      428.41     47.03 o 
   4   4   8       37.25        4.25     33.40 o 
   5   4   8       87.89      101.70     37.51 o 
   6   4   8      206.13      147.28     59.68 o 
   7   4   8      503.28      387.84     73.25 o 
 -12   5   8       33.49       67.75     45.71 o 
 -11   5   8       42.42       89.23     52.47 o 
 -10   5   8       42.96      134.31     45.93 o 
  -9   5   8      118.91       89.61     57.44 o 
  -8   5   8     4832.13     4727.05    168.36 o 
  -7   5   8        8.90       91.55     32.78 o 
  -6   5   8       26.74       32.02     23.13 o 
  -5   5   8       52.86       39.07     19.32 o 
  -4   5   8     2181.97     2119.54     81.29 o 
  -3   5   8     1496.62     1435.08     51.25 o 
  -2   5   8      719.78      678.19     36.31 o 
  -1   5   8     1669.09     1683.26     55.55 o 
   0   5   8     1256.57     1182.17     70.06 o 
   1   5   8      487.68      459.10     34.62 o 
   2   5   8     1605.19     1573.70     57.79 o 
   3   5   8      153.10      161.19     29.36 o 
   4   5   8     1750.85     1739.73     68.40 o 
   5   5   8      504.48      556.35     86.95 o 
   6   5   8       44.75       -1.03     50.02 o 
   7   5   8       74.89       21.39     56.13 o 
 -12   6   8       48.93       60.58     46.99 o 
 -11   6   8       23.25       28.96     42.63 o 
 -10   6   8        0.32        7.51     37.15 o 
  -9   6   8       73.49       39.34     35.30 o 
  -8   6   8      335.02      222.23     69.04 o 
  -7   6   8      113.52      105.99     28.70 o 
  -6   6   8     1964.64     1955.46     89.53 o 
  -5   6   8        0.38       16.57     23.06 o 
  -4   6   8      349.29      368.22     36.05 o 
  -3   6   8      405.47      428.84     31.48 o 
  -2   6   8       20.42       14.99     24.46 o 
  -1   6   8      236.08      211.04     30.38 o 
   0   6   8      239.98      189.88     30.80 o 
   1   6   8       24.93       28.69     26.85 o 
   2   6   8        7.81       13.34     32.96 o 
   3   6   8        1.92      -20.70     23.32 o 
   4   6   8       21.87        8.91     31.81 o 
   5   6   8       45.40        4.56     34.95 o 
   6   6   8        0.29      -41.55     49.96 o 
   7   6   8        8.25       18.66     57.31 o 
 -11   7   8        4.62       23.37     47.82 o 
 -10   7   8       49.96      105.75     44.81 o 
  -9   7   8      942.12      886.42     67.93 o 
  -8   7   8      677.27      757.82     68.11 o 
  -7   7   8      537.83      556.33     44.12 o 
  -6   7   8       55.76       69.37     27.22 o 
  -5   7   8        0.05        9.38     23.56 o 
  -4   7   8      259.32      215.63     31.63 o 
  -3   7   8     2210.99     2265.73     68.12 o 
  -2   7   8      294.02      282.58     34.18 o 
  -1   7   8      969.68     1023.10     46.14 o 
   0   7   8      162.01      191.47     31.90 o 
   1   7   8        3.11        6.99     25.55 o 
   2   7   8       29.27       63.76     33.21 o 
   3   7   8     1222.33     1117.37     59.75 o 
   4   7   8      183.76      197.04     39.10 o 
   5   7   8      206.73      183.94     52.54 o 
   6   7   8       68.37      -18.81     49.97 o 
   7   7   8       46.29       31.91     55.82 o 
 -11   8   8      646.76      578.64     75.50 o 
 -10   8   8     1194.83     1115.30    129.55 o 
  -9   8   8       47.89       75.80     66.03 o 
  -8   8   8       21.26       32.67     56.57 o 
  -7   8   8        2.67       38.55     28.16 o 
  -6   8   8      963.33      900.87     56.90 o 
  -5   8   8     2045.17     2005.57     75.98 o 
  -4   8   8     2699.10     2541.33     86.12 o 
  -3   8   8     1034.40      990.21     45.68 o 
  -2   8   8        0.16        5.03     19.99 o 
  -1   8   8     2328.28     2325.32     70.60 o 
   0   8   8     1193.60     1044.23     54.89 o 
   1   8   8     3327.84     3177.05     98.76 o 
   2   8   8     2232.82     2172.82     80.39 o 
   3   8   8       31.36       10.54     27.73 o 
   4   8   8      325.98      235.38     50.21 o 
   5   8   8      202.14      321.15     88.08 o 
   6   8   8      526.01      484.10    147.71 o 
   7   8   8      164.29      104.51     58.66 o 
 -11   9   8       57.85      101.30     90.60 o 
 -10   9   8       10.36       27.03     58.32 o 
  -9   9   8        6.48       46.11     36.17 o 
  -8   9   8     1382.64     1380.59     85.27 o 
  -7   9   8      406.67      501.32     64.44 o 
  -6   9   8      128.64      125.73     30.91 o 
  -5   9   8      121.73      175.11     31.20 o 
  -4   9   8      342.43      359.96     37.26 o 
  -3   9   8      562.89      560.17     37.18 o 
  -2   9   8     1553.28     1507.58     61.99 o 
  -1   9   8     1859.18     1738.78     60.61 o 
   0   9   8      908.39      874.71     51.60 o 
   1   9   8      188.35      170.95     33.00 o 
   2   9   8     2155.79     2004.67     78.27 o 
   3   9   8     1571.73     1605.04     74.36 o 
   4   9   8     1256.88     1274.77     94.21 o 
   5   9   8      242.20      190.98     51.88 o 
   6   9   8        4.65      -31.29     79.11 o 
   7   9   8      170.44       61.82     91.36 o 
 -11  10   8       10.75       41.82     47.97 o 
 -10  10   8      235.98      300.24     88.08 o 
  -9  10   8      191.53      155.69     47.49 o 
  -8  10   8       40.06      -10.82     43.11 o 
  -7  10   8       86.43       63.64     29.22 o 
  -6  10   8       73.66      112.01     30.97 o 
  -5  10   8       24.78        0.50     38.16 o 
  -4  10   8       67.11       59.71     31.06 o 
  -3  10   8      223.53      232.29     29.48 o 
  -2  10   8      789.97      760.25     52.78 o 
  -1  10   8      128.32      198.97     30.48 o 
   0  10   8      803.37      915.11     52.72 o 
   1  10   8       68.55       99.68     39.06 o 
   2  10   8     1318.37     1224.25     62.75 o 
   3  10   8      233.19      224.28     37.26 o 
   4  10   8       29.57       57.35     52.36 o 
   5  10   8       19.10      -29.68     42.95 o 
   6  10   8       26.95      -18.38     83.71 o 
   7  10   8       32.58       37.97     92.13 o 
 -11  11   8        1.52       21.00     47.72 o 
 -10  11   8       46.18       29.87     64.56 o 
  -9  11   8       37.22       12.05     36.11 o 
  -8  11   8      294.74      343.44     66.64 o 
  -7  11   8      328.91      358.76     56.30 o 
  -6  11   8     1182.22     1099.15     60.71 o 
  -5  11   8        0.94      -23.13     24.40 o 
  -4  11   8      223.71      247.92     35.06 o 
  -3  11   8      891.07      860.93     45.87 o 
  -2  11   8      330.91      379.68     34.59 o 
  -1  11   8      265.74      157.65     28.56 o 
   0  11   8       29.10       41.15     26.37 o 
   1  11   8      342.05      392.41     41.78 o 
   2  11   8      145.09      141.74     37.38 o 
   3  11   8      510.41      457.00     44.60 o 
   4  11   8      126.20      125.01     46.46 o 
   5  11   8        1.73      122.04    172.88 o 
   6  11   8        3.51     -118.34     78.89 o 
   7  11   8       37.62       42.56     93.01 o 
 -11  12   8      188.47      286.11     67.53 o 
 -10  12   8      157.34      185.68     84.80 o 
  -9  12   8       44.68       18.95     38.57 o 
  -8  12   8       76.46      107.82     45.03 o 
  -7  12   8      315.65      298.37     50.75 o 
  -6  12   8      174.45      182.65     32.12 o 
  -5  12   8     1343.42     1350.66     73.04 o 
  -4  12   8     1041.44     1116.50     73.99 o 
  -3  12   8       41.26       28.65     30.75 o 
  -2  12   8      644.71      607.84    104.85 o 
  -1  12   8      234.53      207.08     36.10 o 
   0  12   8      341.01      331.17     46.23 o 
   1  12   8     1031.62      989.68     71.54 o 
   2  12   8     1066.53     1020.20     78.42 o 
   3  12   8       17.05       34.92     30.40 o 
   4  12   8       38.45       69.34     44.09 o 
   5  12   8      398.80      339.44     75.61 o 
   6  12   8      171.08      145.23     54.87 o 
 -10  13   8        5.58      -45.63     57.34 o 
  -9  13   8      400.05      352.29    100.94 o 
  -8  13   8      792.17      728.63     70.89 o 
  -7  13   8      405.66      533.78     62.17 o 
  -6  13   8        1.44       -8.14     24.48 o 
  -5  13   8        9.24       17.35     22.29 o 
  -4  13   8      177.06      162.77     34.26 o 
  -3  13   8      293.10      333.02     48.94 o 
  -2  13   8      168.82      192.81     36.23 o 
  -1  13   8        5.66      -28.95     23.79 o 
   0  13   8      436.52      456.28     43.53 o 
   1  13   8       19.93       -3.69     27.70 o 
   2  13   8       70.86       69.65     30.82 o 
   3  13   8      283.87      281.78     39.72 o 
   4  13   8      696.92      719.40    208.33 o 
   5  13   8        7.38       24.04     45.68 o 
   6  13   8        4.10      -15.56     44.71 o 
 -10  14   8        0.80      -31.95     60.62 o 
  -9  14   8       54.38       82.87     47.82 o 
  -8  14   8       15.27       39.07     41.22 o 
  -7  14   8        0.28      -23.62     35.20 o 
  -6  14   8      192.87      119.37     32.75 o 
  -5  14   8      449.22      463.89     43.88 o 
  -4  14   8      599.24      590.81     41.41 o 
  -3  14   8        4.68       -2.14     25.36 o 
  -2  14   8       42.21        9.88     24.02 o 
  -1  14   8     1238.70     1251.46     96.71 o 
   0  14   8      150.38      229.58     37.63 o 
   1  14   8        6.38      -23.42     26.75 o 
   2  14   8      393.15      327.93     40.88 o 
   3  14   8       17.21       47.42     45.85 o 
   4  14   8        6.04       21.86     41.80 o 
   5  14   8       30.88       53.13     49.15 o 
   6  14   8       81.36       88.83     95.80 o 
 -10  15   8        1.79      -41.98     52.41 o 
  -9  15   8        2.54       -5.37     41.70 o 
  -8  15   8      131.10      213.99     51.83 o 
  -7  15   8       86.05        6.75     39.74 o 
  -6  15   8      130.91      144.84     33.95 o 
  -5  15   8        0.73        1.95     24.86 o 
  -4  15   8      228.96      203.64     35.17 o 
  -3  15   8        1.13      -29.74     19.83 o 
  -2  15   8       17.28       34.79     26.66 o 
  -1  15   8       67.48       88.82     27.81 o 
   0  15   8       58.32       64.12     30.15 o 
   1  15   8       14.29       27.12     61.92 o 
   2  15   8       15.05        2.33     30.83 o 
   3  15   8        0.78      -17.83     40.30 o 
   4  15   8      197.47      125.01     48.96 o 
   5  15   8      102.97       35.69     48.86 o 
   6  15   8       11.67       24.10     48.71 o 
 -10  16   8      133.02       89.27    110.84 o 
  -9  16   8      112.62      -29.40     40.93 o 
  -8  16   8       35.13      -30.83     64.89 o 
  -7  16   8      336.66      324.56     58.74 o 
  -6  16   8       14.97        9.24     29.21 o 
  -5  16   8       24.73       41.83     27.63 o 
  -4  16   8       31.86       12.44     39.52 o 
  -3  16   8      940.70      796.84    101.30 o 
  -2  16   8       25.03      -12.85     23.39 o 
  -1  16   8     1364.30     1329.44     53.67 o 
   0  16   8      534.19      642.19     50.97 o 
   1  16   8      396.84      421.24     46.68 o 
   2  16   8     1202.81     1125.07     83.09 o 
   3  16   8      131.37       48.40     49.84 o 
   4  16   8      140.43      142.69     55.31 o 
   5  16   8      220.77      153.37     60.18 o 
  -9  17   8      363.39      365.08     65.25 o 
  -8  17   8      370.85      448.08     68.96 o 
  -7  17   8      643.61      676.52     74.74 o 
  -6  17   8      152.24      151.27     37.02 o 
  -5  17   8       37.54       -0.23     28.33 o 
  -4  17   8      507.80      465.86     46.41 o 
  -3  17   8      374.56      525.31     48.74 o 
  -2  17   8      841.90      931.54     53.01 o 
  -1  17   8     1231.88     1270.61     60.50 o 
   0  17   8      201.57      232.76     42.60 o 
   1  17   8      193.82      196.58     37.19 o 
   2  17   8      153.63      153.29     36.00 o 
   3  17   8      504.92      518.03     65.91 o 
   4  17   8      292.26      283.56    100.88 o 
   5  17   8       16.91       27.09     69.81 o 
  -9  18   8       44.26       90.19     53.08 o 
  -8  18   8        0.06      -11.04     44.26 o 
  -7  18   8        1.82      -18.96     40.08 o 
  -6  18   8      163.94      129.63     49.21 o 
  -5  18   8       67.40      118.73     34.94 o 
  -4  18   8      152.00       95.00     34.25 o 
  -3  18   8      329.22      318.36     43.55 o 
  -2  18   8      158.55      174.45     33.15 o 
  -1  18   8     1960.24     1887.90     73.11 o 
   0  18   8        2.76      -39.21     26.14 o 
   1  18   8       16.30        0.24     30.11 o 
   2  18   8       15.33       36.31     30.88 o 
   3  18   8       96.75      146.86     53.85 o 
   4  18   8        4.54       92.85     69.04 o 
   5  18   8        3.13       -5.11     46.84 o 
  -9  19   8        2.08      -21.27     45.82 o 
  -8  19   8      185.45      151.26     57.15 o 
  -7  19   8      233.37      155.80     53.48 o 
  -6  19   8       14.14       75.21     95.52 o 
  -5  19   8       93.16       46.79     33.84 o 
  -4  19   8      303.22      369.87     70.73 o 
  -3  19   8        0.60       -9.24     30.54 o 
  -2  19   8      132.77      173.68     34.81 o 
  -1  19   8      156.46      115.56     37.22 o 
   0  19   8       24.07        7.19     30.31 o 
   1  19   8       18.18       24.55     30.27 o 
   2  19   8       21.17       18.94     30.42 o 
   3  19   8       17.65       89.69    139.51 o 
   4  19   8       29.35       72.28     86.77 o 
  -8  20   8        0.01       14.03     47.66 o 
  -7  20   8       49.11        5.47     45.02 o 
  -6  20   8      684.61      664.59     77.94 o 
  -5  20   8      589.45      662.49     57.10 o 
  -4  20   8      236.34      161.11     58.17 o 
  -3  20   8       67.53       79.35     34.28 o 
  -2  20   8        0.64       10.83     28.79 o 
  -1  20   8      433.88      592.97     57.80 o 
   0  20   8      447.74      504.83     55.48 o 
   1  20   8      795.82      701.74     56.52 o 
   2  20   8      271.63      200.76     56.30 o 
   3  20   8       57.88       64.41    128.51 o 
   4  20   8      110.78      218.35     60.15 o 
  -8  21   8      361.47      258.57     67.28 o 
  -7  21   8      408.22      446.77     74.04 o 
  -6  21   8      272.99      368.85     67.44 o 
  -5  21   8       21.71       51.96     35.62 o 
  -4  21   8      110.29       96.69     37.77 o 
  -3  21   8      522.66      573.17     63.09 o 
  -2  21   8      672.58      728.18     54.04 o 
  -1  21   8      976.47      999.95    100.69 o 
   0  21   8       10.67      -35.54     29.34 o 
   1  21   8       35.80       45.55     34.76 o 
   2  21   8        4.61       19.87     46.59 o 
   3  21   8      406.84      436.51     69.40 o 
  -7  22   8       20.22       82.56     55.88 o 
  -6  22   8       52.95       12.72     75.06 o 
  -5  22   8      115.25      159.83     40.42 o 
  -4  22   8      108.55       70.90     39.29 o 
  -3  22   8        8.79       13.10     34.86 o 
  -2  22   8       31.97       62.55     33.72 o 
  -1  22   8      211.80      258.96     40.75 o 
   0  22   8       90.04       99.70     39.72 o 
   1  22   8      567.07      585.99     57.41 o 
   2  22   8        5.72       60.06     51.91 o 
   3  22   8        1.57        1.44     48.48 o 
  -6  23   8       66.57       73.40     53.40 o 
  -5  23   8        6.24      -18.19     34.06 o 
  -4  23   8       40.42       11.58     35.06 o 
  -3  23   8        0.38      -11.66     34.07 o 
  -2  23   8       29.94       20.64     44.85 o 
  -1  23   8        3.37      -29.80     34.74 o 
   0  23   8        6.54        5.43     33.69 o 
   1  23   8        4.25        3.35     35.97 o 
   2  23   8        1.02       53.31     51.48 o 
  -6  24   8      222.17      317.73     72.17 o 
  -5  24   8      198.63      209.56     64.77 o 
  -4  24   8       77.55       94.19     40.67 o 
  -3  24   8       57.92       25.39     38.60 o 
  -2  24   8       13.64       47.97     37.30 o 
  -1  24   8      311.47      336.46     55.65 o 
   0  24   8      190.99      122.53     65.49 o 
   1  24   8      170.33      190.33     45.87 o 
  -4  25   8       63.85        1.65     38.77 o 
  -3  25   8      197.60      185.38     47.57 o 
  -2  25   8      216.68      265.15     49.47 o 
  -1  25   8      224.90      234.97     60.08 o 
   0  25   8       31.72       62.37     43.10 o 
 -11   1   9       98.28      139.62     63.46 o 
 -10   1   9      179.63      292.04     73.20 o 
  -9   1   9      276.35      280.01     62.20 o 
  -8   1   9      281.80      335.21     46.04 o 
  -7   1   9       28.96       33.16     20.77 o 
  -6   1   9      323.15      300.18     28.77 o 
  -5   1   9      568.71      583.26     34.76 o 
  -4   1   9      379.98      434.03     70.76 o 
  -3   1   9       29.21       32.73     18.44 o 
  -2   1   9      338.94      357.37     28.42 o 
  -1   1   9      748.98      779.16     46.42 o 
   0   1   9      608.44      561.51     36.95 o 
   1   1   9      221.14      176.94     29.51 o 
   2   1   9      604.33      590.63     41.36 o 
   3   1   9        4.14       -3.67     25.07 o 
   4   1   9      505.04      484.54     41.13 o 
   5   1   9      103.91       90.99    123.31 o 
   6   1   9       97.03      123.64     63.02 o 
   7   1   9       10.87      -79.72     53.15 o 
 -11   2   9      387.11      411.41     89.07 o 
 -10   2   9      686.73      743.72    105.70 o 
  -9   2   9      194.32      318.52     75.50 o 
  -8   2   9      909.94      999.70     59.13 o 
  -7   2   9      291.56      287.41     30.21 o 
  -6   2   9        3.59        8.55     18.84 o 
  -5   2   9     1410.78     1338.66     70.96 o 
  -4   2   9     1816.60     1843.27     75.08 o 
  -3   2   9     1904.61     1871.81     81.26 o 
  -2   2   9      338.93      320.73     28.34 o 
  -1   2   9      127.74      101.88     22.99 o 
   0   2   9      718.09      760.74     48.11 o 
   1   2   9      502.45      565.66     45.87 o 
   2   2   9     1133.31     1073.71     50.68 o 
   3   2   9      674.78      757.93     45.25 o 
   4   2   9      703.85      761.88     53.74 o 
   5   2   9        0.03      -50.17     50.12 o 
   6   2   9      158.73      116.72     60.13 o 
   7   2   9      192.82      112.32     64.25 o 
 -11   3   9       11.20       78.78     64.89 o 
 -10   3   9      211.47      304.51     82.39 o 
  -9   3   9       39.56       55.69     53.18 o 
  -8   3   9     1060.58     1119.22     84.03 o 
  -7   3   9       65.61       96.43     23.59 o 
  -6   3   9       10.34       38.99     23.41 o 
  -5   3   9      293.59      366.21     29.50 o 
  -4   3   9      316.71      238.49     52.32 o 
  -3   3   9        0.84        2.31     18.23 o 
  -2   3   9      260.22      307.90     28.58 o 
  -1   3   9     1092.90     1152.07     61.74 o 
   0   3   9     2392.18     2510.28     93.67 o 
   1   3   9       35.15      110.61     30.18 o 
   2   3   9      122.18      119.61     33.92 o 
   3   3   9       34.19       17.21     38.54 o 
   4   3   9      828.74      887.34     50.29 o 
   5   3   9      106.59      -12.26     52.12 o 
   6   3   9       96.65        8.41     56.21 o 
   7   3   9       10.88       75.70     62.86 o 
 -11   4   9      147.32       92.13     73.64 o 
 -10   4   9       32.85       18.82     58.65 o 
  -9   4   9        4.51       76.59     54.60 o 
  -8   4   9      193.75      313.01     50.17 o 
  -7   4   9       14.65       11.90     19.96 o 
  -6   4   9     1932.00     1717.24     85.28 o 
  -5   4   9      602.69      609.85     44.01 o 
  -4   4   9        0.82       -2.21     22.76 o 
  -3   4   9       90.00       87.87     22.90 o 
  -2   4   9      801.95      846.13     52.61 o 
  -1   4   9      224.25      250.43     49.61 o 
   0   4   9        0.60      -28.43     32.75 o 
   1   4   9      343.63      228.80     41.93 o 
   2   4   9       43.21       17.36     29.79 o 
   3   4   9       39.84       77.85     28.63 o 
   4   4   9       20.07      -27.73     32.77 o 
   5   4   9       74.06       54.33     55.28 o 
   6   4   9        7.47       -0.09     62.75 o 
   7   4   9        4.55       -8.33     60.52 o 
 -11   5   9      151.33      195.53     78.78 o 
 -10   5   9      235.67      216.98     51.20 o 
  -9   5   9        9.87       -9.52     52.52 o 
  -8   5   9       82.51      176.44     52.79 o 
  -7   5   9      106.51      138.45     31.40 o 
  -6   5   9        5.94       76.64     26.92 o 
  -5   5   9       30.64       27.82     24.60 o 
  -4   5   9      574.53      506.12     51.59 o 
  -3   5   9        1.50       36.01     21.16 o 
  -2   5   9      396.49      396.04     32.57 o 
  -1   5   9     1865.92     1750.85     60.23 o 
   0   5   9      526.61      598.85     45.24 o 
   1   5   9      340.24      345.51     39.98 o 
   2   5   9      492.17      450.37     43.43 o 
   3   5   9        2.25       57.92     31.22 o 
   4   5   9      148.58      158.65     48.49 o 
   5   5   9      133.80      142.44     58.95 o 
   6   5   9       14.19      -57.57     52.22 o 
 -11   6   9       26.01       22.91     42.63 o 
 -10   6   9      232.93      308.34     56.74 o 
  -9   6   9      536.73      618.67     66.92 o 
  -8   6   9      526.53      569.91     62.45 o 
  -7   6   9        5.07       21.65     25.66 o 
  -6   6   9      602.37      560.23     75.21 o 
  -5   6   9     1246.77     1427.38     64.80 o 
  -4   6   9     4182.33     4415.42    300.37 o 
  -3   6   9     3544.04     3273.66    111.34 o 
  -2   6   9       32.76       25.16     21.81 o 
  -1   6   9        4.79        3.77     22.16 o 
   0   6   9       14.14       54.08     27.41 o 
   1   6   9       39.66        9.42     27.37 o 
   2   6   9     1580.27     1552.77     69.53 o 
   3   6   9     1681.69     1729.69    108.94 o 
   4   6   9      269.11      227.21     52.17 o 
   5   6   9       63.70      -21.14     44.23 o 
   6   6   9       77.07       -4.92     87.86 o 
 -11   7   9       57.79       71.11     49.00 o 
 -10   7   9      219.84      202.10     79.98 o 
  -9   7   9        3.53       52.83     41.38 o 
  -8   7   9       93.11       72.39     53.94 o 
  -7   7   9      503.60      609.20     47.70 o 
  -6   7   9     1495.24     1447.14     67.49 o 
  -5   7   9      381.40      505.83     43.00 o 
  -4   7   9       43.15       69.60     31.24 o 
  -3   7   9       38.52       67.11     23.02 o 
  -2   7   9      386.35      437.36     35.38 o 
  -1   7   9     1804.77     1824.14     62.88 o 
   0   7   9     2102.86     2066.54     90.43 o 
   1   7   9       33.88       54.72     30.09 o 
   2   7   9       31.08       40.86     31.04 o 
   3   7   9       33.40       76.95     33.19 o 
   4   7   9      205.11      191.97     52.34 o 
   5   7   9      219.20      181.89     53.91 o 
   6   7   9       52.28      -38.30     85.24 o 
 -11   8   9       11.28       -5.55     43.58 o 
 -10   8   9      118.44      109.42     72.33 o 
  -9   8   9       51.18       43.41     38.85 o 
  -8   8   9      584.12      552.69     64.60 o 
  -7   8   9       77.18      101.67     31.02 o 
  -6   8   9       92.58       94.06     29.58 o 
  -5   8   9        1.12       64.75     28.33 o 
  -4   8   9      459.35      485.28     55.50 o 
  -3   8   9       45.05       37.13     27.72 o 
  -2   8   9      446.23      388.40     53.64 o 
  -1   8   9      240.31      272.26     37.69 o 
   0   8   9        5.06       17.76     26.88 o 
   1   8   9      119.52       58.96     31.22 o 
   2   8   9      126.27      123.46     34.21 o 
   3   8   9      529.65      383.46     44.97 o 
   4   8   9      120.64       64.41     44.99 o 
   5   8   9        7.01       32.40     44.37 o 
   6   8   9       16.05      -65.76     74.19 o 
 -11   9   9      137.04      174.27     56.53 o 
 -10   9   9       45.11        1.53     62.81 o 
  -9   9   9      263.50      216.79     63.79 o 
  -8   9   9      425.68      384.76     57.27 o 
  -7   9   9     1110.02     1181.80     63.89 o 
  -6   9   9      214.38      193.19     35.55 o 
  -5   9   9      796.97      796.28     83.98 o 
  -4   9   9      184.02      216.36     37.07 o 
  -3   9   9        6.59       -2.89     22.07 o 
  -2   9   9       56.54       15.42     23.22 o 
  -1   9   9     1189.58     1227.30    117.28 o 
   0   9   9      555.41      644.54     48.79 o 
   1   9   9      518.15      458.45     46.37 o 
   2   9   9        0.49      -14.47     29.00 o 
   3   9   9      826.09      856.39     57.18 o 
   4   9   9      131.46      103.55     47.52 o 
   5   9   9       70.76       53.85     48.06 o 
   6   9   9       24.13       69.26     83.71 o 
 -11  10   9       53.52       80.38     52.13 o 
 -10  10   9      696.51      634.95    117.84 o 
  -9  10   9      336.14      339.51     64.45 o 
  -8  10   9      154.68      235.09     49.52 o 
  -7  10   9     1122.53     1169.60     65.24 o 
  -6  10   9        0.94      -35.15     25.71 o 
  -5  10   9      558.29      626.58     70.37 o 
  -4  10   9     2314.38     2149.03     83.80 o 
  -3  10   9     1471.07     1472.11     59.67 o 
  -2  10   9      281.54      277.25     33.23 o 
  -1  10   9       21.92       26.76     23.54 o 
   0  10   9       28.48      -21.63     25.87 o 
   1  10   9     1021.25     1135.53     64.22 o 
   2  10   9     1292.37     1329.85     83.28 o 
   3  10   9      730.74      696.98     52.88 o 
   4  10   9       54.16      131.29     65.87 o 
   5  10   9        8.31        7.52     46.16 o 
   6  10   9      219.93      194.87     94.65 o 
 -10  11   9       31.31       54.49     73.42 o 
  -9  11   9        9.72       23.08     39.73 o 
  -8  11   9       78.19       76.80     40.88 o 
  -7  11   9      279.46      273.05     65.05 o 
  -6  11   9      219.19      168.73     42.45 o 
  -5  11   9      315.10      343.96     41.56 o 
  -4  11   9       48.80      103.41     31.44 o 
  -3  11   9       30.38       22.30     24.14 o 
  -2  11   9       41.10        5.54     24.79 o 
  -1  11   9      983.48      970.23     65.69 o 
   0  11   9     1125.92     1023.63     58.21 o 
   1  11   9      107.87       91.28     40.33 o 
   2  11   9       34.98       30.66     29.46 o 
   3  11   9      191.90      162.15     38.58 o 
   4  11   9      321.25      158.65     50.01 o 
   5  11   9      232.41      324.73     61.48 o 
   6  11   9      117.69      100.77     91.80 o 
 -10  12   9       93.70        4.38     74.40 o 
  -9  12   9      109.73      146.49    130.37 o 
  -8  12   9      147.18       65.86     43.06 o 
  -7  12   9       20.82       18.31     35.16 o 
  -6  12   9       37.72        5.21     29.00 o 
  -5  12   9        3.57        6.01     27.30 o 
  -4  12   9       46.02       47.08     28.50 o 
  -3  12   9      262.53      264.63     48.80 o 
  -2  12   9      344.35      326.45     35.85 o 
  -1  12   9      384.67      382.17     36.97 o 
   0  12   9       23.56        1.06     28.50 o 
   1  12   9       68.74       93.01     37.58 o 
   2  12   9      218.81      130.77     36.73 o 
   3  12   9       39.01       51.91     55.86 o 
   4  12   9      148.00       36.42     52.74 o 
   5  12   9        0.82       -5.30     45.46 o 
 -10  13   9       21.35      -44.08     45.79 o 
  -9  13   9       66.63       57.82     44.91 o 
  -8  13   9       98.20      160.44     48.92 o 
  -7  13   9      249.30      159.28     47.65 o 
  -6  13   9      127.61       70.60     26.55 o 
  -5  13   9       20.42      -11.35     27.08 o 
  -4  13   9       25.16      -20.32     27.45 o 
  -3  13   9      241.54      265.15     34.40 o 
  -2  13   9     1135.95     1144.37     55.83 o 
  -1  13   9      754.24      729.65     61.83 o 
   0  13   9        8.47       -9.68     28.02 o 
   1  13   9       20.55       15.70     30.54 o 
   2  13   9      268.06      239.68     52.52 o 
   3  13   9       91.49       60.48     46.90 o 
   4  13   9      104.23       55.05     46.01 o 
   5  13   9      167.84      146.05     90.76 o 
 -10  14   9       52.37       21.19     46.89 o 
  -9  14   9      314.49      335.38     78.89 o 
  -8  14   9      381.93      295.51     59.86 o 
  -7  14   9      192.26      257.08    115.22 o 
  -6  14   9       78.92       68.94     30.13 o 
  -5  14   9       26.11       88.74     43.71 o 
  -4  14   9      875.26      858.76     58.81 o 
  -3  14   9      446.36      426.41     40.03 o 
  -2  14   9      435.23      420.95     39.63 o 
  -1  14   9      134.41       82.32     28.22 o 
   0  14   9       32.49       43.61     33.59 o 
   1  14   9      241.52      246.93     40.87 o 
   2  14   9      212.75      247.26     44.49 o 
   3  14   9      519.16      607.54     75.88 o 
   4  14   9        9.99       68.35     83.71 o 
   5  14   9        5.46       47.42     48.41 o 
  -9  15   9       40.19       51.95     49.66 o 
  -8  15   9      170.34      234.73     56.95 o 
  -7  15   9      246.38      230.07     55.39 o 
  -6  15   9      843.35      851.75     58.66 o 
  -5  15   9      273.63      274.27     40.63 o 
  -4  15   9        0.91       -9.61     28.54 o 
  -3  15   9       11.94       16.25     26.65 o 
  -2  15   9      274.35      188.31     42.45 o 
  -1  15   9     1022.44     1176.38     58.76 o 
   0  15   9      343.91      329.77     43.51 o 
   1  15   9      164.53      186.19     39.62 o 
   2  15   9        1.26       15.38     30.61 o 
   3  15   9      281.44      286.12     70.25 o 
   4  15   9      197.75      173.27     51.58 o 
   5  15   9       61.55      155.42     65.43 o 
  -9  16   9       38.83       63.97     51.13 o 
  -8  16   9       37.24       60.59     48.90 o 
  -7  16   9        0.44      -33.92     41.03 o 
  -6  16   9       47.53       53.28     32.53 o 
  -5  16   9      305.27      320.10     43.07 o 
  -4  16   9      495.75      571.67     51.10 o 
  -3  16   9      130.72      134.27     27.66 o 
  -2  16   9       98.66      102.22     31.90 o 
  -1  16   9      156.45      142.88     32.61 o 
   0  16   9       64.19       21.87     35.10 o 
   1  16   9      327.05      302.57     44.13 o 
   2  16   9      326.72      331.38     75.16 o 
   3  16   9        2.68      -11.79     44.36 o 
   4  16   9        6.62       61.29     46.24 o 
  -9  17   9        0.04      -34.06     46.01 o 
  -8  17   9       55.77       24.86     47.36 o 
  -7  17   9      303.69      426.83     67.57 o 
  -6  17   9       23.18       19.33     36.24 o 
  -5  17   9       19.99      -24.30     28.67 o 
  -4  17   9       16.58        2.37     28.23 o 
  -3  17   9       58.26       23.66     27.85 o 
  -2  17   9      114.14      127.62     32.62 o 
  -1  17   9        0.75       33.82     27.69 o 
   0  17   9      352.38      340.67     37.94 o 
   1  17   9      363.56      282.14     49.51 o 
   2  17   9        0.11      -10.70     30.04 o 
   3  17   9        1.67        6.89     43.53 o 
   4  17   9       51.36      115.18     51.95 o 
  -8  18   9       67.74        4.12     49.50 o 
  -7  18   9       43.37       31.00     47.10 o 
  -6  18   9       83.57       75.94     35.20 o 
  -5  18   9      396.79      340.81     46.64 o 
  -4  18   9      257.71      267.17     42.88 o 
  -3  18   9      354.89      356.00     48.91 o 
  -2  18   9      164.51      174.72     34.45 o 
  -1  18   9        1.47       33.66     27.95 o 
   0  18   9        4.19       66.02     33.33 o 
   1  18   9      123.93      140.46     36.62 o 
   2  18   9      330.21      314.68     60.15 o 
   3  18   9       91.09      130.10     52.10 o 
   4  18   9        1.12      -44.80     76.21 o 
  -8  19   9      271.93      368.85    110.57 o 
  -7  19   9      448.10      424.30     71.59 o 
  -6  19   9      185.07      124.08     51.72 o 
  -5  19   9      292.58      309.21     54.98 o 
  -4  19   9        1.75       -2.27     30.77 o 
  -3  19   9       49.91       33.02     60.83 o 
  -2  19   9      608.83      715.28     51.39 o 
  -1  19   9     1008.05      950.12     57.50 o 
   0  19   9      465.24      446.21     48.22 o 
   1  19   9      217.17      247.14     66.06 o 
   2  19   9        6.00      -28.97     43.27 o 
   3  19   9       26.62       28.43     47.52 o 
  -7  20   9        7.11      -20.17     44.85 o 
  -6  20   9       11.60      -23.84     84.25 o 
  -5  20   9       73.56       94.39     37.71 o 
  -4  20   9       20.84       61.13     34.98 o 
  -3  20   9      100.72      124.85     38.10 o 
  -2  20   9       29.58       18.67     28.93 o 
  -1  20   9       23.82       30.49     32.71 o 
   0  20   9        1.05      -26.97     30.84 o 
   1  20   9      112.11       47.35     35.57 o 
   2  20   9       56.50      130.09     53.10 o 
   3  20   9       11.50       68.26     53.50 o 
  -7  21   9       38.89       76.10     73.53 o 
  -6  21   9      125.83       71.58     51.48 o 
  -5  21   9        2.20        7.29     35.12 o 
  -4  21   9       34.01       31.36     35.43 o 
  -3  21   9       10.18        6.71     34.21 o 
  -2  21   9       14.98       41.23     31.61 o 
  -1  21   9       79.62       43.70     43.56 o 
   0  21   9      233.69      192.57     41.93 o 
   1  21   9       10.12       29.28     34.93 o 
   2  21   9        1.78       53.28     48.26 o 
  -6  22   9        0.14       -4.47     47.97 o 
  -5  22   9      105.42       71.80     40.90 o 
  -4  22   9      219.48      139.00     58.04 o 
  -3  22   9      669.47      617.63     60.31 o 
  -2  22   9      150.34      164.44     38.59 o 
  -1  22   9        3.06       49.16     35.76 o 
   0  22   9       81.43       86.62     38.42 o 
   1  22   9       96.58       85.70     65.28 o 
  -5  23   9      201.09      270.42     49.89 o 
  -4  23   9       28.59       34.41     37.58 o 
  -3  23   9        0.94      -12.50     34.08 o 
  -2  23   9      144.65      135.37     38.36 o 
  -1  23   9      618.50      683.09     63.82 o 
   0  23   9      450.38      638.88    104.94 o 
  -4  24   9        2.18      -33.12     36.92 o 
  -3  24   9       13.18       51.06     49.97 o 
  -2  24   9       18.47       41.94     36.93 o 
  -1  24   9       19.14       18.39     39.77 o 
 -11   0  10      113.58      175.51     76.37 o 
 -10   0  10       10.12      156.58     64.78 o 
  -9   0  10      581.55      573.90     93.01 o 
  -8   0  10      603.93      831.59     67.00 o 
  -7   0  10      135.21      138.75     38.35 o 
  -6   0  10       21.88       31.96     31.03 o 
  -5   0  10      126.81       99.76     33.06 o 
  -4   0  10      231.38      362.28     68.17 o 
  -3   0  10      782.61      809.70     88.52 o 
  -2   0  10     1225.42     1037.72     99.02 o 
  -1   0  10      243.49      230.54     61.82 o 
   0   0  10     1003.10     1068.03    102.63 o 
   1   0  10     1528.10     1498.48     84.71 o 
   2   0  10     1208.82     1146.54     77.88 o 
   3   0  10      611.36      694.04     67.86 o 
   4   0  10       87.21       64.69     63.35 o 
   5   0  10       95.89      -56.79     76.05 o 
   6   0  10        9.73     -111.44     74.30 o 
 -11   1  10      122.01      129.07     47.74 o 
 -10   1  10      404.62      467.78     64.53 o 
  -9   1  10      148.23      185.39     47.64 o 
  -8   1  10        5.91       49.71     25.76 o 
  -7   1  10      190.42      213.90     29.37 o 
  -6   1  10       93.30       86.27     23.77 o 
  -5   1  10      343.89      448.96     75.85 o 
  -4   1  10      895.16     1017.11    136.44 o 
  -3   1  10      380.03      525.29     52.87 o 
  -2   1  10        1.42       48.05     32.15 o 
  -1   1  10      975.02     1078.69     71.14 o 
   0   1  10      867.05     1018.58     56.60 o 
   1   1  10       20.94       -4.63     35.35 o 
   2   1  10        3.39       48.89     31.47 o 
   3   1  10      240.98      185.95     34.65 o 
   4   1  10        0.28       13.82     30.83 o 
   5   1  10      143.47       17.11     60.35 o 
   6   1  10      162.56      109.93    110.90 o 
 -11   2  10       12.22       65.10     43.54 o 
 -10   2  10       82.24      165.01     50.82 o 
  -9   2  10        9.12       36.14     44.64 o 
  -8   2  10        0.02       14.80     23.70 o 
  -7   2  10      159.23      176.27     40.30 o 
  -6   2  10       58.29       62.24     28.00 o 
  -5   2  10     1841.19     1732.98     71.19 o 
  -4   2  10       63.65       98.78     54.16 o 
  -3   2  10       37.23      119.82     45.41 o 
  -2   2  10      139.87      141.23     51.43 o 
  -1   2  10        0.02       29.67     27.25 o 
   0   2  10       27.54       16.67     27.96 o 
   1   2  10        5.06       15.20     28.99 o 
   2   2  10       82.21       48.85     32.06 o 
   3   2  10       83.64       77.07     35.76 o 
   4   2  10       57.11      -51.18     42.80 o 
   5   2  10        0.30       69.34    231.86 o 
   6   2  10        0.25       10.74     59.03 o 
 -11   3  10        1.22       41.14     64.56 o 
 -10   3  10      422.15      596.28     68.40 o 
  -9   3  10      163.30      290.35     50.83 o 
  -8   3  10      167.46      194.54     51.09 o 
  -7   3  10        9.36       42.11     27.26 o 
  -6   3  10        2.09      -26.54     23.20 o 
  -5   3  10      540.32      692.58     74.41 o 
  -4   3  10     1204.35     1302.20     82.40 o 
  -3   3  10     1396.93     1369.91     52.70 o 
  -2   3  10      101.68      113.65     69.15 o 
  -1   3  10     1337.82     1403.36     64.46 o 
   0   3  10       37.91       39.05     28.59 o 
   1   3  10       32.99       37.22     29.07 o 
   2   3  10      248.98      305.66     41.16 o 
   3   3  10        7.11       12.67     32.63 o 
   4   3  10       22.25       25.99     45.31 o 
   5   3  10        5.05      -65.87     77.25 o 
   6   3  10       22.21      -64.23     76.05 o 
 -11   4  10        0.94       51.32     63.13 o 
 -10   4  10        0.67       20.68     62.59 o 
  -9   4  10      634.73      634.52     54.20 o 
  -8   4  10     1224.25     1298.81     79.28 o 
  -7   4  10       66.05       60.47     29.73 o 
  -6   4  10       22.01      139.32     70.75 o 
  -5   4  10       87.78      103.22     29.64 o 
  -4   4  10       60.06      119.57     30.14 o 
  -3   4  10      600.14      625.35     64.14 o 
  -2   4  10     1572.65     1619.80     70.25 o 
  -1   4  10      916.79     1060.40     82.20 o 
   0   4  10      644.84      591.74     47.03 o 
   1   4  10       34.47       24.20     29.20 o 
   2   4  10      448.07      529.14     68.19 o 
   3   4  10     1233.00     1393.94     71.25 o 
   4   4  10      662.91      664.90    124.30 o 
   5   4  10      200.05       47.05     79.66 o 
   6   4  10       10.30     -105.70     81.52 o 
 -11   5  10       50.06        9.52     64.12 o 
 -10   5  10      286.40      310.09     91.80 o 
  -9   5  10      108.94      195.96     50.89 o 
  -8   5  10       92.71      234.61    111.93 o 
  -7   5  10       19.28       10.09     26.81 o 
  -6   5  10     1719.90     1715.35     82.17 o 
  -5   5  10      765.53      681.52     54.43 o 
  -4   5  10       44.09       36.12     27.37 o 
  -3   5  10       87.47      118.77     32.14 o 
  -2   5  10      167.50      161.96     27.90 o 
  -1   5  10     1802.23     1980.10     77.27 o 
   0   5  10      358.70      318.43     39.46 o 
   1   5  10       77.36       73.12     31.57 o 
   2   5  10     1134.97     1053.94     62.08 o 
   3   5  10      227.37      243.96     80.07 o 
   4   5  10       12.12       -3.52     43.72 o 
   5   5  10       23.80      -50.77     71.89 o 
 -11   6  10       11.04        1.31     63.35 o 
 -10   6  10        1.62       20.90     70.25 o 
  -9   6  10       56.17       31.62     44.11 o 
  -8   6  10       33.05       33.42     38.38 o 
  -7   6  10      105.97       82.10     35.11 o 
  -6   6  10       18.64       39.09     33.48 o 
  -5   6  10       29.08       54.10     35.97 o 
  -4   6  10      320.77      288.62     38.26 o 
  -3   6  10      629.80      642.28     41.44 o 
  -2   6  10        0.15      -13.12     21.73 o 
  -1   6  10        4.01       74.27     29.00 o 
   0   6  10       71.66       67.83     30.78 o 
   1   6  10        1.34       40.09     29.70 o 
   2   6  10       38.11       60.61     33.17 o 
   3   6  10       80.14       98.80     55.45 o 
   4   6  10      166.01      132.30     51.34 o 
   5   6  10        2.76       63.57     81.74 o 
 -11   7  10       72.93      139.07     81.19 o 
 -10   7  10       40.60       63.90     75.94 o 
  -9   7  10        3.92      -55.49     59.03 o 
  -8   7  10      215.74      146.77     46.69 o 
  -7   7  10      305.18      341.03     41.90 o 
  -6   7  10       64.98       81.18     31.13 o 
  -5   7  10      325.77      320.31     39.76 o 
  -4   7  10      274.76      245.50     36.73 o 
  -3   7  10      183.32      248.53     30.83 o 
  -2   7  10        4.51       30.71     24.59 o 
  -1   7  10      334.11      378.17     37.09 o 
   0   7  10       22.00       29.18     29.16 o 
   1   7  10      839.84      987.59     58.77 o 
   2   7  10       50.69      107.30     36.73 o 
   3   7  10       45.43      -14.30     32.64 o 
   4   7  10        0.18        7.46     43.95 o 
   5   7  10       75.03      -13.39     46.87 o 
 -11   8  10       83.12      120.50     82.78 o 
 -10   8  10      138.75       88.74     79.98 o 
  -9   8  10      189.37      217.10     55.90 o 
  -8   8  10      755.49      812.41    143.67 o 
  -7   8  10      452.76      446.88     47.14 o 
  -6   8  10      123.46      134.76     34.24 o 
  -5   8  10      183.23      136.01     46.17 o 
  -4   8  10      214.68      262.40     69.73 o 
  -3   8  10      866.84      805.98     46.38 o 
  -2   8  10     1523.68     1502.07     66.33 o 
  -1   8  10     1297.37     1402.36     58.31 o 
   0   8  10     1685.56     1626.22     72.93 o 
   1   8  10       77.10       91.51     34.68 o 
   2   8  10      899.43      865.26     58.56 o 
   3   8  10      310.21      376.06     77.88 o 
   4   8  10      489.03      557.60     68.39 o 
   5   8  10       19.63       86.33     52.44 o 
 -10   9  10      197.58      152.86     82.50 o 
  -9   9  10      183.67      178.51     49.67 o 
  -8   9  10       53.93       98.20     47.48 o 
  -7   9  10       89.60       62.04     31.27 o 
  -6   9  10      301.39      242.86     39.66 o 
  -5   9  10     2487.71     2486.68     93.28 o 
  -4   9  10     1340.69     1417.49     85.28 o 
  -3   9  10      508.62      449.64     38.04 o 
  -2   9  10       67.52       59.76     26.05 o 
  -1   9  10       51.38       62.80     26.68 o 
   0   9  10      447.07      555.70     52.42 o 
   1   9  10      137.93      129.88     66.41 o 
   2   9  10      310.95      392.10     67.35 o 
   3   9  10      256.69      254.84     42.51 o 
   4   9  10       11.34       32.43     47.04 o 
   5   9  10      122.81       96.47     54.27 o 
 -10  10  10        1.06       54.49     81.30 o 
  -9  10  10        0.38      -54.10     36.07 o 
  -8  10  10       79.12       25.44     43.13 o 
  -7  10  10        6.01       10.00     45.74 o 
  -6  10  10        3.33      -10.75     28.44 o 
  -5  10  10       40.71      100.39     42.41 o 
  -4  10  10      200.68      191.81     37.93 o 
  -3  10  10        0.30       16.82     24.56 o 
  -2  10  10       73.05      100.13     28.47 o 
  -1  10  10       29.10       53.72     26.85 o 
   0  10  10       74.50      103.53     34.55 o 
   1  10  10        4.84       14.19     31.32 o 
   2  10  10       69.19       87.94     36.84 o 
   3  10  10        7.27       -0.52     48.14 o 
   4  10  10      197.62      293.32     59.72 o 
   5  10  10        1.14       17.20     50.01 o 
 -10  11  10       12.39      -18.63     41.81 o 
  -9  11  10       70.02       94.22     45.86 o 
  -8  11  10       17.22       57.06     33.32 o 
  -7  11  10       11.62       24.23     32.81 o 
  -6  11  10       36.16        7.51     30.84 o 
  -5  11  10      344.80      347.81     53.27 o 
  -4  11  10      107.21       96.19     32.47 o 
  -3  11  10       33.44       43.89     26.45 o 
  -2  11  10      445.34      403.58     39.24 o 
  -1  11  10      640.83      610.46     44.41 o 
   0  11  10      877.85      884.25     58.59 o 
   1  11  10      606.30      631.49     52.55 o 
   2  11  10       13.94       -6.37     31.24 o 
   3  11  10        0.71       33.58     43.50 o 
   4  11  10        3.98       17.81     48.01 o 
   5  11  10       55.28       40.84     52.31 o 
 -10  12  10      152.49      151.22     57.34 o 
  -9  12  10      124.10      115.05     57.94 o 
  -8  12  10      541.13      546.71    147.93 o 
  -7  12  10      504.26      574.01     54.30 o 
  -6  12  10      297.04      365.13     46.68 o 
  -5  12  10        8.18       51.01     32.07 o 
  -4  12  10      304.60      343.50     45.31 o 
  -3  12  10      138.54      188.85     33.18 o 
  -2  12  10       56.62       92.23     29.61 o 
  -1  12  10      192.01      133.74     31.67 o 
   0  12  10      237.02      294.50     42.07 o 
   1  12  10       16.49       14.26     33.57 o 
   2  12  10      269.79      264.26     43.13 o 
   3  12  10      628.21      704.68     73.61 o 
   4  12  10      478.25      606.93    174.25 o 
  -9  13  10      112.14      185.26     60.02 o 
  -8  13  10      142.67      154.74     52.30 o 
  -7  13  10       47.59       43.45     42.34 o 
  -6  13  10      628.60      716.11     58.82 o 
  -5  13  10     1010.52     1162.48     69.02 o 
  -4  13  10        3.62       36.61     31.93 o 
  -3  13  10        1.58        7.91     27.12 o 
  -2  13  10      108.48       47.92     31.76 o 
  -1  13  10        2.58       25.97     27.33 o 
   0  13  10      258.27      234.13     41.32 o 
   1  13  10      299.51      269.79     43.29 o 
   2  13  10       56.29       77.71     35.20 o 
   3  13  10       28.10       -0.81     45.05 o 
   4  13  10       93.74       87.40     49.92 o 
  -9  14  10        1.27      -13.78     43.20 o 
  -8  14  10        0.92       36.88     44.97 o 
  -7  14  10       21.74      -15.72     47.10 o 
  -6  14  10       28.32       84.08     36.52 o 
  -5  14  10        4.18      133.74     37.72 o 
  -4  14  10      172.33      242.30     41.97 o 
  -3  14  10        0.42       32.71     28.43 o 
  -2  14  10      219.32      188.38     36.96 o 
  -1  14  10      101.05      215.18     61.47 o 
   0  14  10        9.43      -30.46     33.49 o 
   1  14  10        0.22      -28.25     30.36 o 
   2  14  10       38.51       50.53     34.66 o 
   3  14  10      252.58      240.60     60.56 o 
   4  14  10        5.98       16.15     51.48 o 
  -9  15  10        3.04      -22.06     46.32 o 
  -8  15  10       56.56      -10.57     87.48 o 
  -7  15  10       81.80       71.80     46.71 o 
  -6  15  10       42.83       31.28     36.49 o 
  -5  15  10        9.17       -0.19     32.03 o 
  -4  15  10       27.13       34.77     43.64 o 
  -3  15  10      754.31      809.09     75.16 o 
  -2  15  10       14.19      -22.10     27.81 o 
  -1  15  10       42.56       27.36     34.43 o 
   0  15  10        1.26      -27.10     30.38 o 
   1  15  10        4.23       12.67     32.80 o 
   2  15  10       38.83      -25.67     33.92 o 
   3  15  10       80.77       63.68     49.41 o 
  -8  16  10      211.89      139.75     69.48 o 
  -7  16  10      474.91      532.90     71.13 o 
  -6  16  10       45.91       43.12     34.23 o 
  -5  16  10       46.54       76.61     65.66 o 
  -4  16  10      116.96       81.02     55.93 o 
  -3  16  10      423.92      402.72     44.62 o 
  -2  16  10       45.75       48.99     30.57 o 
  -1  16  10      435.03      474.87     52.23 o 
   0  16  10      716.28      580.01     54.53 o 
   1  16  10      184.03      163.56     40.72 o 
   2  16  10      208.29      256.69     44.97 o 
   3  16  10       96.16      108.98     50.68 o 
  -8  17  10       42.40       44.28     51.76 o 
  -7  17  10       65.60        0.03     51.59 o 
  -6  17  10      235.82      267.32     45.71 o 
  -5  17  10      352.67      350.06     46.92 o 
  -4  17  10      479.41      592.68     54.74 o 
  -3  17  10       40.49       15.33     28.69 o 
  -2  17  10      246.73      253.36     53.98 o 
  -1  17  10      197.11      186.23     41.82 o 
   0  17  10      249.90      297.96     47.45 o 
   1  17  10      433.00      523.50    133.32 o 
   2  17  10      156.95      141.77     42.33 o 
   3  17  10        0.52        6.67     48.47 o 
  -8  18  10        2.87       12.16     50.82 o 
  -7  18  10       32.96      -60.11     42.47 o 
  -6  18  10        3.61       22.03     36.06 o 
  -5  18  10        3.09       11.72     34.43 o 
  -4  18  10       82.78       30.24     32.82 o 
  -3  18  10      145.00      100.32     33.10 o 
  -2  18  10       49.14       55.84     34.65 o 
  -1  18  10       59.07       23.66     38.32 o 
   0  18  10      100.77       93.70     36.42 o 
   1  18  10      159.95      165.05     39.60 o 
   2  18  10      145.61      140.22     52.18 o 
  -7  19  10       19.80       97.07     72.65 o 
  -6  19  10       63.98      -47.13     33.58 o 
  -5  19  10       79.03       94.63     38.33 o 
  -4  19  10       42.57       50.50     36.15 o 
  -3  19  10       18.98      -12.27     32.11 o 
  -2  19  10        0.52       18.19     29.43 o 
  -1  19  10       14.23       38.26     32.86 o 
   0  19  10      102.74       92.91     36.11 o 
   1  19  10       53.72       26.54     33.25 o 
   2  19  10       21.64       47.74     49.34 o 
  -6  20  10       53.67       15.44     47.38 o 
  -5  20  10       72.76       72.31     38.00 o 
  -4  20  10       67.03       68.86     36.60 o 
  -3  20  10      334.29      303.80     48.76 o 
  -2  20  10      236.58      283.44     42.12 o 
  -1  20  10      200.32      228.27     43.16 o 
   0  20  10      180.44      267.36     50.56 o 
   1  20  10        4.23       46.99     35.09 o 
  -6  21  10      246.12       72.66     54.16 o 
  -5  21  10      290.44      255.28     68.47 o 
  -4  21  10      313.58      362.22     51.28 o 
  -3  21  10      156.95      168.74     59.65 o 
  -2  21  10        4.83       29.69     32.03 o 
  -1  21  10      170.11      215.83     44.71 o 
   0  21  10      411.56      467.30     71.85 o 
  -4  22  10        5.09      -11.49     42.94 o 
  -3  22  10       16.11      -12.41     36.18 o 
  -2  22  10       67.29      114.38     38.37 o 
  -1  22  10      218.61      109.27     47.90 o 
 -11   1  11        5.92       41.41     47.60 o 
 -10   1  11      251.36      364.57     61.81 o 
  -9   1  11      312.98      382.31     86.33 o 
  -8   1  11      537.41      638.18     52.70 o 
  -7   1  11       12.36       48.00     49.84 o 
  -6   1  11       91.31      183.16     44.87 o 
  -5   1  11      132.17      254.83     47.15 o 
  -4   1  11       10.40       81.45     55.26 o 
  -3   1  11     1345.19     1406.91     84.97 o 
  -2   1  11      514.46      450.35     80.91 o 
  -1   1  11        3.27       98.39     62.75 o 
   0   1  11        0.71       -5.92     34.30 o 
   1   1  11       22.89        9.87     38.02 o 
   2   1  11      198.17      167.85     50.50 o 
   3   1  11      166.65      298.15     54.48 o 
   4   1  11        5.58      103.18     64.67 o 
 -10   2  11       74.05      138.85     75.72 o 
  -9   2  11        0.15       45.08     59.74 o 
  -8   2  11       63.87       71.75     41.61 o 
  -7   2  11      334.80      351.22     42.21 o 
  -6   2  11      203.59      368.81     76.98 o 
  -5   2  11      434.41      482.59     70.57 o 
  -4   2  11     1006.47     1152.28     77.84 o 
  -3   2  11      455.47      645.62     62.19 o 
  -2   2  11       56.48      180.92     54.65 o 
  -1   2  11     2147.03     2301.04    107.97 o 
   0   2  11      505.52      618.90     61.79 o 
   1   2  11       64.65       74.73     40.85 o 
   2   2  11       28.42       27.93     39.52 o 
   3   2  11      174.61      140.01     40.35 o 
   4   2  11       39.21       80.46     51.10 o 
   5   2  11      172.04       63.35     91.25 o 
 -10   3  11      304.96      268.73     87.53 o 
  -9   3  11      326.90      313.52     58.60 o 
  -8   3  11      477.32      542.98     50.46 o 
  -7   3  11       52.81       73.10     31.57 o 
  -6   3  11      651.17      639.91     80.65 o 
  -5   3  11      709.77      672.96     63.88 o 
  -4   3  11        4.93       53.67     55.69 o 
  -3   3  11      340.01      501.91     56.75 o 
  -2   3  11     1478.96     1354.31     89.34 o 
  -1   3  11        2.27       96.32     50.33 o 
   0   3  11       46.50      106.11     41.49 o 
   1   3  11       94.99      114.14     36.31 o 
   2   3  11      956.64      969.21     63.14 o 
   3   3  11      636.38      570.43     53.54 o 
   4   3  11      282.95      275.00     89.29 o 
   5   3  11        1.44       35.45     83.60 o 
 -10   4  11       26.64       32.06     67.73 o 
  -9   4  11        8.26       31.30     43.42 o 
  -8   4  11        0.18       31.10     43.24 o 
  -7   4  11        4.98       24.39     30.13 o 
  -6   4  11      152.47      182.62     36.01 o 
  -5   4  11        7.26       41.95     28.69 o 
  -4   4  11      177.53      203.80     46.57 o 
  -3   4  11      207.84      286.41     49.34 o 
  -2   4  11      342.03      381.44     53.54 o 
  -1   4  11       13.34       32.86     38.09 o 
   0   4  11       28.77       -7.32     29.79 o 
   1   4  11       30.96       64.39     38.03 o 
   2   4  11       86.33      102.56     37.74 o 
   3   4  11       57.54       53.90     37.30 o 
   4   4  11       19.96        8.84     48.27 o 
 -10   5  11       96.92       92.35     79.66 o 
  -9   5  11      156.88       97.95     48.70 o 
  -8   5  11      408.41      422.16     48.02 o 
  -7   5  11        0.69       33.05     51.89 o 
  -6   5  11       18.90      100.11     55.50 o 
  -5   5  11       21.88       27.92     28.83 o 
  -4   5  11        5.11      -23.11     26.87 o 
  -3   5  11      603.02      700.99     66.44 o 
  -2   5  11       51.19       47.00     33.62 o 
  -1   5  11       47.90       99.12     31.88 o 
   0   5  11       49.46       78.36     32.72 o 
   1   5  11       42.85       82.09     44.38 o 
   2   5  11       91.71      134.50     39.21 o 
   3   5  11      256.98      169.31     42.36 o 
   4   5  11       11.43       11.68     49.37 o 
 -10   6  11       33.09       20.90     69.26 o 
  -9   6  11       47.01        2.91     97.38 o 
  -8   6  11       10.40       73.39     34.33 o 
  -7   6  11      151.98      193.17     38.68 o 
  -6   6  11      733.31      718.00     53.95 o 
  -5   6  11      350.23      426.10     46.16 o 
  -4   6  11        0.76       29.99     71.78 o 
  -3   6  11       87.76      111.91     42.33 o 
  -2   6  11      254.09      339.48     50.61 o 
  -1   6  11      445.42      550.13     48.73 o 
   0   6  11      634.44      589.90     51.88 o 
   1   6  11        9.47       16.00     32.82 o 
   2   6  11        2.72       25.68     34.60 o 
   3   6  11       37.33       94.55     43.96 o 
   4   6  11      122.90      222.06    101.43 o 
 -10   7  11       98.58       66.53     73.53 o 
  -9   7  11      392.39      470.28    117.30 o 
  -8   7  11      270.68      261.89     56.74 o 
  -7   7  11       30.14       12.30     32.33 o 
  -6   7  11      104.69      129.65     36.52 o 
  -5   7  11      191.13      323.96     92.43 o 
  -4   7  11     1647.15     1810.41    113.59 o 
  -3   7  11      746.56      820.07     47.98 o 
  -2   7  11      261.39      343.34     36.26 o 
  -1   7  11       36.93      107.84     32.62 o 
   0   7  11       78.55      127.23     34.96 o 
   1   7  11       52.22       58.77     35.34 o 
   2   7  11      687.43      644.11     65.22 o 
   3   7  11      257.73      333.39     59.01 o 
   4   7  11       93.23      131.99     54.94 o 
 -10   8  11       40.37      -63.24     68.82 o 
  -9   8  11        3.28       -6.91     43.53 o 
  -8   8  11        0.03       13.30     62.09 o 
  -7   8  11       31.16       47.79     34.72 o 
  -6   8  11       67.87       87.49     48.35 o 
  -5   8  11      937.32      984.71    126.15 o 
  -4   8  11      141.20      235.58     39.20 o 
  -3   8  11        3.01       41.06     25.57 o 
  -2   8  11      235.28      271.09     35.72 o 
  -1   8  11        0.79      -28.40     28.58 o 
   0   8  11       70.16       31.44     33.07 o 
   1   8  11      180.07      168.90     53.07 o 
   2   8  11        3.13       27.17     34.29 o 
   3   8  11       25.79       95.30     78.45 o 
   4   8  11       16.56      -28.48     45.80 o 
 -10   9  11       32.82      -64.56     69.81 o 
  -9   9  11      153.77      136.06     54.68 o 
  -8   9  11        2.79        7.37     60.34 o 
  -7   9  11        0.26        5.64     38.10 o 
  -6   9  11      136.71      111.24     38.05 o 
  -5   9  11      175.52      215.89     39.07 o 
  -4   9  11      148.71      157.01     37.96 o 
  -3   9  11        2.28       -8.10     25.74 o 
  -2   9  11       87.47      112.59     35.50 o 
  -1   9  11      165.60      163.66     39.08 o 
   0   9  11      461.99      548.05     51.08 o 
   1   9  11      288.71      316.62     45.96 o 
   2   9  11      153.00      173.46     42.25 o 
   3   9  11      240.53      224.92     57.06 o 
   4   9  11       11.74       47.65     50.90 o 
 -10  10  11        2.83       29.84     46.88 o 
  -9  10  11       24.93      -37.25     45.80 o 
  -8  10  11       32.37        1.45     45.74 o 
  -7  10  11      303.52      297.90     45.22 o 
  -6  10  11      490.88      556.43     54.19 o 
  -5  10  11      600.01      623.53     54.99 o 
  -4  10  11      106.05      124.69     36.81 o 
  -3  10  11       34.52       17.33     28.03 o 
  -2  10  11      836.89      830.40     51.18 o 
  -1  10  11      494.99      505.12     49.78 o 
   0  10  11     1603.58     1693.74     79.96 o 
   1  10  11       37.34       69.12     36.24 o 
   2  10  11       13.75      -18.46     33.82 o 
   3  10  11       67.40       81.91     49.56 o 
   4  10  11       79.90       77.18     52.37 o 
  -9  11  11      249.66      321.53    104.17 o 
  -8  11  11       94.68       38.34     85.07 o 
  -7  11  11      302.48      381.73     53.26 o 
  -6  11  11       23.62        6.07     35.22 o 
  -5  11  11      166.48      206.62     66.48 o 
  -4  11  11       35.06       55.56     35.08 o 
  -3  11  11       24.21       15.47     27.67 o 
  -2  11  11      403.27      390.32     41.23 o 
  -1  11  11      129.93       95.00     35.44 o 
   0  11  11       18.91      105.20     36.67 o 
   1  11  11       78.51      112.46     44.54 o 
   2  11  11      146.90      151.20     53.61 o 
   3  11  11      239.04      149.08     52.05 o 
  -9  12  11        9.22        9.10     44.70 o 
  -8  12  11       39.42      -42.03     80.15 o 
  -7  12  11        1.15       12.26     34.90 o 
  -6  12  11       19.74       52.09     34.57 o 
  -5  12  11       45.52       -0.04     32.85 o 
  -4  12  11        6.15       49.15     34.11 o 
  -3  12  11        3.39      -23.37     27.42 o 
  -2  12  11       32.48       -7.08     35.05 o 
  -1  12  11       10.80       -8.10     38.22 o 
   0  12  11        3.50      -15.68     33.18 o 
   1  12  11       16.41       -4.38     34.54 o 
   2  12  11       20.91       20.04     36.26 o 
   3  12  11        1.24      -28.18     43.54 o 
  -9  13  11       16.70      -63.27     42.18 o 
  -8  13  11       48.13       69.51     47.51 o 
  -7  13  11       77.25       73.61     37.64 o 
  -6  13  11       48.41       52.92     36.88 o 
  -5  13  11        1.69       26.81     34.63 o 
  -4  13  11      321.25      366.05     65.88 o 
  -3  13  11       13.08       35.71     29.87 o 
  -2  13  11        1.37      -13.01     33.51 o 
  -1  13  11        2.31       22.09     32.90 o 
   0  13  11       81.76       63.53     35.97 o 
   1  13  11       76.83       66.44     38.23 o 
   2  13  11        0.61       -2.92     35.65 o 
   3  13  11        8.21       -3.06     47.10 o 
  -8  14  11      151.70       52.65     47.43 o 
  -7  14  11      210.51      264.32     58.96 o 
  -6  14  11      522.26      459.06     60.77 o 
  -5  14  11     1153.94     1103.89     72.41 o 
  -4  14  11        8.09       -3.84     34.00 o 
  -3  14  11       14.51       49.38     31.68 o 
  -2  14  11      211.57      182.01     37.12 o 
  -1  14  11      348.52      379.98     48.41 o 
   0  14  11      228.38      289.25     51.67 o 
   1  14  11      119.35      128.65     42.38 o 
   2  14  11       40.91       34.35     39.26 o 
  -8  15  11      134.93      151.94     54.14 o 
  -7  15  11      166.71      168.35     53.25 o 
  -6  15  11       20.49       -2.10     45.73 o 
  -5  15  11      345.33      174.88     90.00 o 
  -4  15  11      383.16      397.51     53.31 o 
  -3  15  11      302.79      387.46     44.53 o 
  -2  15  11       53.63       73.47     38.05 o 
  -1  15  11       80.36       68.84     37.24 o 
   0  15  11       22.11       13.28     35.79 o 
   1  15  11      165.86      226.28     46.02 o 
   2  15  11      455.24      436.84    108.23 o 
  -8  16  11        0.39       -3.41     81.02 o 
  -7  16  11        0.54        5.01     45.10 o 
  -6  16  11       60.91        5.38     39.10 o 
  -5  16  11       98.74       96.35     41.66 o 
  -4  16  11       11.36       19.82     43.53 o 
  -3  16  11      100.80       56.17     34.35 o 
  -2  16  11      127.94      149.69     38.49 o 
  -1  16  11      137.08      219.92     57.22 o 
   0  16  11       16.46      -28.99     46.22 o 
   1  16  11       16.15       17.89     36.03 o 
   2  16  11       29.69       14.26     48.23 o 
  -7  17  11       21.62       37.30     47.32 o 
  -6  17  11        0.09      -22.20     41.16 o 
  -5  17  11        0.20       -7.73     31.46 o 
  -4  17  11       46.81       25.40     40.98 o 
  -3  17  11        2.34        0.20     31.51 o 
  -2  17  11        5.83      -13.60     31.80 o 
  -1  17  11       27.50       -1.29     40.20 o 
   0  17  11       12.77       51.51     38.62 o 
   1  17  11        4.20       46.76     39.18 o 
  -6  18  11      162.48      141.93     46.39 o 
  -5  18  11      283.10      264.32     45.90 o 
  -4  18  11       31.71       -1.51     32.16 o 
  -3  18  11       89.01       59.95     33.11 o 
  -2  18  11      157.31      166.50     32.27 o 
  -1  18  11      122.22      147.34     42.95 o 
   0  18  11      150.16      239.08     47.15 o 
  -6  19  11       13.05        4.99     37.47 o 
  -5  19  11       49.67       80.48     38.37 o 
  -4  19  11      248.19      222.88     44.23 o 
  -3  19  11      144.81      165.77     41.13 o 
  -2  19  11       34.17       71.79     48.67 o 
  -1  19  11       42.75        8.87     47.12 o 
   0  19  11      192.77      187.43     43.38 o 
  -4  20  11       10.40      -24.90     35.09 o 
  -3  20  11        1.00        7.10     34.63 o 
  -2  20  11      143.37       83.68     36.53 o 
  -8   0  12      240.90      158.44     66.85 o 
  -7   0  12      132.16      213.58     72.87 o 
  -6   0  12      302.17      345.76     78.67 o 
  -5   0  12     1025.41     1215.09    120.47 o 
  -4   0  12      272.99      345.87     80.31 o 
  -3   0  12      237.34      354.08     78.89 o 
  -2   0  12      134.00      291.05     73.42 o 
  -1   0  12      134.01      325.63     75.83 o 
   0   0  12      165.26      207.57     73.53 o 
   1   0  12      353.84      537.46     91.25 o 
   2   0  12      213.09      228.03     77.69 o 
   3   0  12       46.89      154.94     71.12 o 
  -9   1  12      176.00      177.37     75.17 o 
  -8   1  12      372.30      433.57     59.90 o 
  -7   1  12      204.03      253.49     50.37 o 
  -6   1  12        0.89       45.54     41.71 o 
  -5   1  12        0.15       57.67    113.69 o 
  -4   1  12        0.40       52.56     40.93 o 
  -3   1  12      341.13      479.57     61.43 o 
  -2   1  12     1280.25     1356.31     89.36 o 
  -1   1  12      515.52      512.65     63.53 o 
   0   1  12      125.66      133.31     48.24 o 
   1   1  12       29.40       33.72    119.98 o 
   2   1  12      202.88      183.78     60.62 o 
   3   1  12      290.48      265.54     78.78 o 
  -9   2  12        3.94       75.06     63.57 o 
  -8   2  12        9.41       76.62     43.83 o 
  -7   2  12       39.68       89.09     55.31 o 
  -6   2  12        0.02       12.43     38.83 o 
  -5   2  12       19.47       17.52     46.01 o 
  -4   2  12       44.61       53.81     41.65 o 
  -3   2  12       47.17      131.87     45.99 o 
  -2   2  12       16.60      191.48     68.28 o 
  -1   2  12       21.62      101.57     44.18 o 
   0   2  12        3.56       17.06     40.38 o 
   1   2  12       37.29       39.55     67.24 o 
   2   2  12        1.01        3.43     39.72 o 
   3   2  12       58.59      115.79     51.48 o 
 -10   3  12       53.75       58.10     77.80 o 
  -9   3  12      119.99       92.66     72.11 o 
  -8   3  12       38.24       69.88     43.68 o 
  -7   3  12      142.79      111.25     46.84 o 
  -6   3  12       29.35      145.57    162.21 o 
  -5   3  12       91.50      258.99    197.99 o 
  -4   3  12      126.50      -11.35     36.75 o 
  -3   3  12      270.54      219.69     51.10 o 
  -2   3  12      837.83     1173.08    100.83 o 
  -1   3  12       49.88       30.71     41.54 o 
   0   3  12      346.55      334.50     56.26 o 
   1   3  12       13.68       31.27     41.03 o 
   2   3  12       76.40      151.83    111.22 o 
   3   3  12       42.46       92.30     46.88 o 
 -10   4  12      134.19      192.25     88.52 o 
  -9   4  12      148.95      230.41     60.62 o 
  -8   4  12      116.88      113.23     38.24 o 
  -7   4  12        0.39       41.96     53.29 o 
  -6   4  12      774.85      765.55     71.30 o 
  -5   4  12     1478.72     1623.78     96.75 o 
  -4   4  12        6.74       37.01     40.35 o 
  -3   4  12       16.88      184.44    169.71 o 
  -2   4  12      161.54      236.49     82.94 o 
  -1   4  12        1.01      -19.97     38.35 o 
   0   4  12       82.03      175.92     50.37 o 
   1   4  12      365.58      544.81    171.35 o 
   2   4  12      225.61      276.25    106.85 o 
   3   4  12       56.07       99.82     48.66 o 
  -9   5  12      119.85      115.27     52.92 o 
  -8   5  12      129.39      176.80     66.82 o 
  -7   5  12        2.97       -7.97     31.50 o 
  -6   5  12        8.01      106.25    107.39 o 
  -5   5  12       45.86      209.20    152.42 o 
  -4   5  12       50.41       34.25     44.42 o 
  -3   5  12     1551.84     1853.58    102.11 o 
  -2   5  12       89.54       98.15     44.00 o 
  -1   5  12        7.08       36.05     40.61 o 
   0   5  12      288.99      238.72     52.15 o 
   1   5  12       16.48       56.71     44.89 o 
   2   5  12      232.97      211.75     53.35 o 
   3   5  12      131.15      154.61     45.00 o 
  -9   6  12       55.07       27.13     49.30 o 
  -8   6  12        4.82       36.91     36.11 o 
  -7   6  12        0.91       17.69     32.49 o 
  -6   6  12       12.83       11.26     32.78 o 
  -5   6  12       21.06       29.02     41.20 o 
  -4   6  12       16.83        6.43     39.43 o 
  -3   6  12       95.72      194.48    127.58 o 
  -2   6  12      156.30      112.26     46.89 o 
  -1   6  12      339.50      403.05     60.46 o 
   0   6  12      184.57      208.35     51.51 o 
   1   6  12        1.41       52.22     36.82 o 
   2   6  12        0.06       31.38     36.63 o 
   3   6  12       11.01       24.17     90.22 o 
  -9   7  12       16.06       34.99     50.54 o 
  -8   7  12      107.62       89.63     39.72 o 
  -7   7  12       58.98       65.55     36.53 o 
  -6   7  12        0.44       -0.24     32.47 o 
  -5   7  12       40.79       41.79     34.16 o 
  -4   7  12        7.98       52.60     52.85 o 
  -3   7  12      273.01      272.40     54.88 o 
  -2   7  12       67.26       80.33     43.49 o 
  -1   7  12      259.75      240.36     42.13 o 
   0   7  12        3.29       -4.21     36.63 o 
   1   7  12        3.37       24.56     34.92 o 
   2   7  12        3.89       46.46     37.35 o 
   3   7  12       80.46       49.56     48.35 o 
  -9   8  12      287.00      396.18     69.49 o 
  -8   8  12       63.27       21.84     49.56 o 
  -7   8  12        7.42       84.40     37.20 o 
  -6   8  12      125.81      227.51     55.78 o 
  -5   8  12      374.70      419.35     50.77 o 
  -4   8  12      212.98      295.24     45.39 o 
  -3   8  12      134.80       95.77     44.45 o 
  -2   8  12       46.07       82.87     35.42 o 
  -1   8  12       25.99       23.23     38.52 o 
   0   8  12      267.14      330.81     58.25 o 
   1   8  12      402.85      558.93     55.15 o 
   2   8  12      287.08      327.22     48.78 o 
   3   8  12       59.94       82.57     51.33 o 
  -9   9  12       44.32       41.19     51.67 o 
  -8   9  12      140.30      207.66     59.86 o 
  -7   9  12      165.19      164.38     44.03 o 
  -6   9  12       38.62       64.57     36.75 o 
  -5   9  12       68.82       66.45     36.15 o 
  -4   9  12      106.89      121.69     40.11 o 
  -3   9  12      494.76      538.87     60.01 o 
  -2   9  12      464.61      503.32     52.44 o 
  -1   9  12      390.58      443.36     50.10 o 
   0   9  12        2.74       33.52     42.88 o 
   1   9  12       56.61      160.74     61.18 o 
   2   9  12      268.57      325.39     50.09 o 
  -9  10  12       12.00       -2.04     50.92 o 
  -8  10  12       11.58       35.07     69.54 o 
  -7  10  12       16.69       67.11     37.21 o 
  -6  10  12      111.25      169.88     57.86 o 
  -5  10  12        3.20      -35.94     32.17 o 
  -4  10  12       88.68       86.45     37.65 o 
  -3  10  12        8.76       46.25     30.68 o 
  -2  10  12       94.58      158.86     33.57 o 
  -1  10  12       48.68       95.50     37.90 o 
   0  10  12      105.82       43.85     37.25 o 
   1  10  12       93.06       87.68     39.90 o 
   2  10  12       12.42       11.02     37.85 o 
  -8  11  12      118.14       94.56     56.69 o 
  -7  11  12      144.96      170.91     44.90 o 
  -6  11  12      101.52      145.46     43.09 o 
  -5  11  12       12.35       33.55     36.39 o 
  -4  11  12       28.96      -10.74     47.15 o 
  -3  11  12      211.91      166.59     53.05 o 
  -2  11  12      604.37      610.77     64.23 o 
  -1  11  12      161.71      205.86     43.99 o 
   0  11  12       23.91       40.73     41.47 o 
   1  11  12       12.03       53.99     47.88 o 
   2  11  12       24.74       30.63     44.95 o 
  -8  12  12        0.29      -49.43     51.84 o 
  -7  12  12       59.25       26.64     39.30 o 
  -6  12  12      784.89      834.33     80.29 o 
  -5  12  12      770.79      842.53     85.83 o 
  -4  12  12      378.70      542.38    100.12 o 
  -3  12  12      154.31      138.52     60.88 o 
  -2  12  12        8.98       25.49     38.11 o 
  -1  12  12       12.64       89.08     47.69 o 
   0  12  12      205.70      202.55     44.54 o 
   1  12  12      238.63      247.59     60.60 o 
   2  12  12       14.31      -13.49     36.67 o 
  -8  13  12       53.34      -38.61     50.70 o 
  -7  13  12      294.18      254.43     48.70 o 
  -6  13  12       94.14       95.18     41.68 o 
  -5  13  12        1.20      -20.16     36.03 o 
  -4  13  12       12.31        4.42     37.36 o 
  -3  13  12      277.41      372.99     55.69 o 
  -2  13  12      631.21      755.31     55.16 o 
  -1  13  12      393.20      519.29     55.14 o 
   0  13  12       77.05      134.43     41.80 o 
   1  13  12        8.75       14.21     37.64 o 
  -7  14  12        0.53       26.30     40.46 o 
  -6  14  12       63.83       54.85     40.99 o 
  -5  14  12       41.51       27.25     42.04 o 
  -4  14  12       42.72       42.72     88.74 o 
  -3  14  12        5.62       28.79     32.83 o 
  -2  14  12        2.82       57.56     33.45 o 
  -1  14  12        1.56       16.04     37.45 o 
   0  14  12       28.71       75.31     38.84 o 
   1  14  12       26.63       33.41     39.24 o 
  -7  15  12        1.35       -4.81     44.59 o 
  -6  15  12      139.66      169.42     68.12 o 
  -5  15  12        8.56      -40.58     36.73 o 
  -4  15  12        7.91       39.62     38.76 o 
  -3  15  12        0.44      -16.02     32.14 o 
  -2  15  12        0.47       -4.67     32.14 o 
  -1  15  12       29.07       22.92     37.29 o 
   0  15  12       34.66       82.00     40.37 o 
  -6  16  12       51.46       42.17     39.54 o 
  -5  16  12      323.05      404.66     55.01 o 
  -4  16  12      260.36      388.02     83.21 o 
  -3  16  12        1.54       11.24     34.09 o 
  -2  16  12       20.17       25.76     41.28 o 
  -1  16  12       26.27       86.67     42.09 o 
  -5  17  12       28.92      -29.27     43.62 o 
  -4  17  12       57.24       75.97     77.59 o 
  -3  17  12       27.31       44.21     35.24 o 
  -2  17  12      303.40      398.82     71.57 o 
  -1  17  12       66.06      101.59     42.90 o 
  -9   1  13        6.19       21.34     62.26 o 
  -8   1  13       65.88      106.15     96.40 o 
  -7   1  13       80.87      146.69     51.48 o 
  -6   1  13      280.80      305.51     74.08 o 
  -5   1  13      103.33      136.20     58.21 o 
  -4   1  13      283.60      443.75     93.66 o 
  -3   1  13      103.74      102.81     69.26 o 
  -2   1  13       48.58      164.95     49.94 o 
  -1   1  13      172.68      323.82    154.28 o 
   0   1  13       83.39      131.59     50.21 o 
   1   1  13       43.99      159.97     62.26 o 
   2   1  13       21.33       58.32     47.58 o 
  -9   2  13      338.86      230.76     82.50 o 
  -8   2  13      197.64      148.02     52.80 o 
  -7   2  13       70.47      123.49     50.25 o 
  -6   2  13        7.96       79.36     45.46 o 
  -5   2  13      413.57      454.74     65.49 o 
  -4   2  13      270.29      479.93     79.71 o 
  -3   2  13      194.10      252.44     53.68 o 
  -2   2  13      667.12      649.40    126.93 o 
  -1   2  13      477.16      650.79     73.65 o 
   0   2  13       29.05       86.83     49.09 o 
   1   2  13      374.43      438.76     65.41 o 
   2   2  13      239.49      196.49     63.96 o 
  -9   3  13        1.39      169.05     79.55 o 
  -8   3  13       48.93       98.77     47.34 o 
  -7   3  13      117.94       75.46     47.60 o 
  -6   3  13       49.93      101.78     48.86 o 
  -5   3  13      448.99      541.97     69.03 o 
  -4   3  13       18.85       12.73     41.56 o 
  -3   3  13      328.24      337.40     60.98 o 
  -2   3  13      136.47      236.91     70.25 o 
  -1   3  13       33.66       78.99     48.32 o 
   0   3  13       87.31       91.31     48.28 o 
   1   3  13       69.81      109.67     68.11 o 
   2   3  13        3.53       30.35     48.98 o 
  -9   4  13       58.48       11.16     65.87 o 
  -8   4  13        0.23      -17.17     45.74 o 
  -7   4  13        1.54       71.46     44.95 o 
  -6   4  13       18.73      117.25     48.53 o 
  -5   4  13        0.09       73.26     46.85 o 
  -4   4  13       15.75       21.29     41.98 o 
  -3   4  13      121.34      203.81     54.50 o 
  -2   4  13       23.26       47.72     45.36 o 
  -1   4  13        4.74        4.87     45.13 o 
   0   4  13        0.51      -22.83     42.81 o 
   1   4  13        5.69       54.52     49.24 o 
   2   4  13        0.86      -25.61     47.11 o 
  -8   5  13        2.49      -11.76     43.61 o 
  -7   5  13        2.32        5.30     42.75 o 
  -6   5  13      217.31      281.75     57.86 o 
  -5   5  13       74.67      109.62     49.14 o 
  -4   5  13        4.38       38.89     54.33 o 
  -3   5  13      138.78      234.09     55.52 o 
  -2   5  13        7.74       25.38     46.35 o 
  -1   5  13       88.08      108.15     68.28 o 
   0   5  13       97.60      154.46     51.70 o 
   1   5  13       39.79       69.63     46.42 o 
  -8   6  13       88.24       73.51     46.36 o 
  -7   6  13      137.01      140.99     51.88 o 
  -6   6  13        0.02        8.42     43.29 o 
  -5   6  13       32.54       98.21     50.99 o 
  -4   6  13       61.71      177.28     53.69 o 
  -3   6  13       59.95      100.03     48.74 o 
  -2   6  13       11.23       32.48     46.77 o 
  -1   6  13       49.50       78.77     50.38 o 
   0   6  13       10.50       39.28     64.50 o 
   1   6  13      132.48      121.39     50.73 o 
  -8   7  13       17.78       64.50     46.98 o 
  -7   7  13       31.91       43.20     46.11 o 
  -6   7  13        7.61       15.52     45.35 o 
  -5   7  13      569.47      721.64     76.83 o 
  -4   7  13       17.15      -13.33     42.29 o 
  -3   7  13      182.55      237.18     90.82 o 
  -2   7  13      178.05      262.69     57.87 o 
  -1   7  13      210.71      235.68     76.81 o 
   0   7  13       61.01      130.85     50.19 o 
   1   7  13        7.39        2.36     45.99 o 
  -8   8  13        1.15       46.79     39.59 o 
  -7   8  13       50.63       84.63     49.20 o 
  -6   8  13        1.59      -33.77     40.71 o 
  -5   8  13       12.20       81.38     45.57 o 
  -4   8  13        7.74      -13.05     44.01 o 
  -3   8  13      532.97      664.17     93.39 o 
  -2   8  13        0.25      -22.10     52.30 o 
  -1   8  13        3.41       -8.67     44.24 o 
   0   8  13        0.03       25.25     46.62 o 
   1   8  13        7.98      -39.95     68.22 o 
  -8   9  13       26.92      -15.24     52.63 o 
  -7   9  13      453.12      466.53     57.05 o 
  -6   9  13       64.47       85.69     48.95 o 
  -5   9  13        0.49       -4.66     43.10 o 
  -4   9  13       41.38       68.06     48.66 o 
  -3   9  13        0.94      125.34     49.23 o 
  -2   9  13      248.84      278.56     97.55 o 
  -1   9  13       12.85       97.26     49.91 o 
   0   9  13        2.00       17.64     73.26 o 
   1   9  13       52.32       35.57     48.99 o 
  -7  10  13        6.69       31.94     45.83 o 
  -6  10  13       53.52       69.50     41.05 o 
  -5  10  13      135.15       58.95     50.35 o 
  -4  10  13       95.33      102.23     50.00 o 
  -3  10  13      222.20      260.13     57.44 o 
  -2  10  13      666.60      611.91     73.72 o 
  -1  10  13       45.17       60.95     49.15 o 
   0  10  13      197.04      139.36     44.51 o 
  -7  11  13      245.65      165.54     46.07 o 
  -6  11  13       84.10       72.18     70.05 o 
  -5  11  13      160.19      140.18     44.56 o 
  -4  11  13       69.31       54.03     50.12 o 
  -3  11  13        7.26       -2.10     46.23 o 
  -2  11  13      139.22      221.00     55.71 o 
  -1  11  13      105.70      102.91     41.25 o 
   0  11  13      106.22      129.97     43.54 o 
  -6  12  13        0.71      -22.60     37.76 o 
  -5  12  13        2.46       -6.12     39.24 o 
  -4  12  13        2.77       53.15     41.83 o 
  -3  12  13       13.74       27.42     39.02 o 
  -2  12  13       66.22       79.24     40.37 o 
  -1  12  13       48.88      142.11     44.66 o 
  -6  13  13       91.72      137.09     47.78 o 
  -5  13  13      119.44      136.67     46.58 o 
  -4  13  13       49.79        5.02     40.99 o 
  -3  13  13        4.09       49.20     34.64 o 
  -2  13  13       55.33      117.31     43.80 o 
  -1  13  13       17.73       21.78     39.73 o 
  -5  14  13       88.48      156.87     49.13 o 
  -4  14  13      122.28      164.18     73.05 o 
  -3  14  13      106.42      134.86     40.03 o 
  -2  14  13      271.14      343.55     53.84 o 
  -7   0  14      307.54      301.34     92.57 o 
  -6   0  14      219.16      352.11     90.27 o 
  -5   0  14       64.17      167.96     79.98 o 
  -4   0  14       66.19      243.35     84.69 o 
  -3   0  14      169.44      140.16     79.33 o 
  -2   0  14      334.41      447.08    100.34 o 
  -1   0  14      697.17      763.63    115.44 o 
   0   0  14      175.66       82.72     70.14 o 
  -7   1  14        0.48      -21.39     45.85 o 
  -6   1  14       34.84      109.56     52.02 o 
  -5   1  14      194.02      159.80     55.15 o 
  -4   1  14      118.90      174.44     56.07 o 
  -3   1  14      116.96      183.10     57.38 o 
  -2   1  14        3.61       41.54     93.12 o 
  -1   1  14        4.27      163.94    211.56 o 
   0   1  14        7.80       19.84     50.33 o 
  -7   2  14        0.86       29.22     77.69 o 
  -6   2  14        6.43       11.98     46.48 o 
  -5   2  14        0.01       72.44     56.24 o 
  -4   2  14       10.83      114.66     51.35 o 
  -3   2  14        5.77       79.60     51.48 o 
  -2   2  14        3.56       16.73     48.99 o 
  -1   2  14        1.19       32.94     49.54 o 
  -7   3  14       39.74       91.00     51.91 o 
  -6   3  14       19.92       78.73     48.88 o 
  -5   3  14      126.76      103.96     50.22 o 
  -4   3  14       44.53        5.70     72.98 o 
  -3   3  14        1.44      140.27    118.72 o 
  -2   3  14        2.19       89.76     52.58 o 
  -1   3  14        3.22       44.83     49.80 o 
  -7   4  14      163.84      188.34     57.70 o 
  -6   4  14      204.05      247.76     60.62 o 
  -5   4  14       35.00       45.26     48.60 o 
  -4   4  14      155.11       95.92     54.87 o 
  -3   4  14      442.97      543.39     75.76 o 
  -2   4  14       71.92      150.93     56.48 o 
  -1   4  14       79.13      105.58     55.69 o 
  -7   5  14        6.38       31.98     50.72 o 
  -6   5  14       27.37       63.04     51.02 o 
  -5   5  14      141.68      141.70     54.84 o 
  -4   5  14       12.71      100.29     50.72 o 
  -3   5  14        0.94       89.62     53.16 o 
  -2   5  14       28.37      137.40     55.31 o 
  -1   5  14       11.70       49.35     65.76 o 
  -6   6  14        4.99       28.56     46.99 o 
  -5   6  14       85.12       94.03     80.04 o 
  -4   6  14        8.11       53.79     49.08 o 
  -3   6  14       72.43      -17.68     48.29 o 
  -2   6  14        0.18       79.56     53.57 o 
  -1   6  14       22.71       64.10     50.27 o 
  -6   7  14        3.85      -16.55     46.35 o 
  -5   7  14       12.18       77.12     50.31 o 
  -4   7  14       83.18      109.79     53.39 o 
  -3   7  14        4.32       48.71     51.06 o 
  -2   7  14       31.41       15.25     62.31 o 
  -5   8  14       72.96      120.75     52.33 o 
  -4   8  14        1.64      -50.66     70.36 o 
  -3   8  14       48.02      125.94     57.58 o 
  -2   8  14      403.12      548.94    169.82 o 
  -5   9  14      149.01      265.17     66.96 o 
  -4   9  14       40.81       55.86     53.17 o 
  -3   9  14       16.82       63.52     52.81 o 
                                                 
